# Supplementary material for: Exploring the Diversity and Function of the SPFH‐Domain Containing Proteins in Pseudomonas aeruginosa
Source: Environ Microbiol Rep. 2026 Apr 16;18(2):e70340. doi: 10.1111/1758-2229.70340 (PMC13086221; doi:10.1111/1758-2229.70340)
Supplement: Supplementary file 2 — Table S1: NCBI reference sequence accessions of SPFH proteins used in phylogenetic analysis. Table S2: Oligonucleotides used in this study. Table S3: Complete Pseudomonas aeruginosa genomes used for occurrence and synteny analyses. [file EMI4-18-e70340-s002.xlsx]

## Sheet: Table S1
Table S1. NCBI reference sequence accessions of SPFH proteins used in phylogenetic analysis.
Accession	Protein lenght	Organism	Superkingdom	Phylum	Class	Order
WP_003507538.1	262	Streptomyces coelicolor	Bacteria	Actinomycetota	Actinomycetes	Kitasatosporales
WP_003507540.1	343	Streptomyces coelicolor	Bacteria	Actinomycetota	Actinomycetes	Kitasatosporales
WP_003506126.1	312	Streptomyces coelicolor	Bacteria	Actinomycetota	Actinomycetes	Kitasatosporales
WP_006485903.1	383	Streptomyces coelicolor	Bacteria	Actinomycetota	Actinomycetes	Kitasatosporales
WP_006493684.1	677	Streptomyces coelicolor	Bacteria	Actinomycetota	Actinomycetes	Kitasatosporales
WP_006483815.1	319	Streptomyces coelicolor	Bacteria	Actinomycetota	Actinomycetes	Kitasatosporales
WP_006492911.1	489	Streptomyces coelicolor	Bacteria	Actinomycetota	Actinomycetes	Kitasatosporales
WP_006483242.1	298	Rhodococcus jostii	Bacteria	Actinomycetota	Actinomycetes	Mycobacteriales
WP_012493155.1	400	Rhodococcus jostii	Bacteria	Actinomycetota	Actinomycetes	Mycobacteriales
WP_005785160.1	447	Rhodococcus jostii	Bacteria	Actinomycetota	Actinomycetes	Mycobacteriales
WP_011105548.1	372	Agrobacterium tumefaciens	Bacteria	Pseudomonadota	Alphaproteobacteria	Hyphomicrobiales
WP_005768300.1	307	Agrobacterium tumefaciens	Bacteria	Pseudomonadota	Alphaproteobacteria	Hyphomicrobiales
WP_011105547.1	349	Agrobacterium tumefaciens	Bacteria	Pseudomonadota	Alphaproteobacteria	Hyphomicrobiales
WP_011105238.1	567	Methylorubrum extorquens	Bacteria	Pseudomonadota	Alphaproteobacteria	Hyphomicrobiales
WP_005763025.1	313	Methylorubrum extorquens	Bacteria	Pseudomonadota	Alphaproteobacteria	Hyphomicrobiales
WP_000904502.1	382	Methylorubrum extorquens	Bacteria	Pseudomonadota	Alphaproteobacteria	Hyphomicrobiales
WP_001232412.1	322	Methylorubrum extorquens	Bacteria	Pseudomonadota	Alphaproteobacteria	Hyphomicrobiales
WP_000312488.1	326	Methylorubrum extorquens	Bacteria	Pseudomonadota	Alphaproteobacteria	Hyphomicrobiales
WP_001311137.1	381	Mycobacterium tuberculosis	Bacteria	Pseudomonadota	Alphaproteobacteria	Hyphomicrobiales
WP_000492108.1	358	Rhizobium mongolense	Bacteria	Pseudomonadota	Alphaproteobacteria	Hyphomicrobiales
WP_001121076.1	310	Rhizobium mongolense	Bacteria	Pseudomonadota	Alphaproteobacteria	Hyphomicrobiales
WP_012752117.1	336	Rhizobium mongolense	Bacteria	Pseudomonadota	Alphaproteobacteria	Hyphomicrobiales
WP_003597764.1	261	Rhizobium mongolense	Bacteria	Pseudomonadota	Alphaproteobacteria	Hyphomicrobiales
WP_003597766.1	671	Rhizobium mongolense	Bacteria	Pseudomonadota	Alphaproteobacteria	Hyphomicrobiales
WP_003597978.1	334	Rhizobium mongolense	Bacteria	Pseudomonadota	Alphaproteobacteria	Hyphomicrobiales
WP_004446351.1	273	Acetobacter aceti	Bacteria	Pseudomonadota	Alphaproteobacteria	Rhodospirillales
WP_003407571.1	378	Acetobacter aceti	Bacteria	Pseudomonadota	Alphaproteobacteria	Rhodospirillales
WP_003087885.1	600	Acetobacter aceti	Bacteria	Pseudomonadota	Alphaproteobacteria	Rhodospirillales
WP_003139210.1	347	Acetobacter aceti	Bacteria	Pseudomonadota	Alphaproteobacteria	Rhodospirillales
WP_003139212.1	343	Rhizobium mongolense	Bacteria	Pseudomonadota	Alphaproteobacteria	Hyphomicrobiales
WP_003139211.1	288	Sphingomonas paucimobilis	Bacteria	Pseudomonadota	Alphaproteobacteria	Sphingomonadales
WP_003137942.1	327	Sphingomonas paucimobilis	Bacteria	Pseudomonadota	Alphaproteobacteria	Sphingomonadales
WP_011666765.1	376	Sphingomonas paucimobilis	Bacteria	Pseudomonadota	Alphaproteobacteria	Sphingomonadales
WP_003106427.1	372	Actibacterium atlanticum	Bacteria	Pseudomonadota	Alphaproteobacteria	Rhodobacterales
WP_003106429.1	292	Actibacterium atlanticum	Bacteria	Pseudomonadota	Alphaproteobacteria	Rhodobacterales
WP_003084693.1	379	Actibacterium atlanticum	Bacteria	Pseudomonadota	Alphaproteobacteria	Rhodobacterales
WP_003972868.1	298	Actibacterium atlanticum	Bacteria	Pseudomonadota	Alphaproteobacteria	Rhodobacterales
WP_011031526.1	329	Staphylococcus aureus	Bacteria	Bacillota	Bacilli	Bacillales
WP_003973939.1	323	Bacillus subtilis	Bacteria	Bacillota	Bacilli	Bacillales
WP_003975966.1	509	Bacillus subtilis	Bacteria	Bacillota	Bacilli	Bacillales
WP_003975548.1	541	Bacteroides fragilis	Bacteria	Bacteroidota	Bacteroidia	Bacteroidales
WP_011027982.1	299	Burkholderia cenocepacia	Bacteria	Pseudomonadota	Betaproteobacteria	Burkholderiales
WP_011029117.1	448	Burkholderia cenocepacia	Bacteria	Pseudomonadota	Betaproteobacteria	Burkholderiales
WP_017633728.1	311	Burkholderia cenocepacia	Bacteria	Pseudomonadota	Betaproteobacteria	Burkholderiales
WP_005381382.1	346	Burkholderia cenocepacia	Bacteria	Pseudomonadota	Betaproteobacteria	Burkholderiales
WP_005382060.1	257	Burkholderia cenocepacia	Bacteria	Pseudomonadota	Betaproteobacteria	Burkholderiales
WP_005373196.1	379	Burkholderia cenocepacia	Bacteria	Pseudomonadota	Betaproteobacteria	Burkholderiales
BAA29558.1	257	Burkholderia contaminans	Bacteria	Pseudomonadota	Betaproteobacteria	Burkholderiales
WP_010885588.1	311	Burkholderia contaminans	Bacteria	Pseudomonadota	Betaproteobacteria	Burkholderiales
WP_007300325.1	347	Burkholderia contaminans	Bacteria	Pseudomonadota	Betaproteobacteria	Burkholderiales
WP_009480482.1	631	Burkholderia contaminans	Bacteria	Pseudomonadota	Betaproteobacteria	Burkholderiales
ABG93475.1	299	Burkholderia contaminans	Bacteria	Pseudomonadota	Betaproteobacteria	Burkholderiales
WP_011073828.1	597	Burkholderia contaminans	Bacteria	Pseudomonadota	Betaproteobacteria	Burkholderiales
WP_011073827.1	347	Burkholderia contaminans	Bacteria	Pseudomonadota	Betaproteobacteria	Burkholderiales
WP_011071586.1	446	Burkholderia contaminans	Bacteria	Pseudomonadota	Betaproteobacteria	Burkholderiales
WP_011070937.1	380	Burkholderia contaminans	Bacteria	Pseudomonadota	Betaproteobacteria	Burkholderiales
WP_011070936.1	352	Burkholderia contaminans	Bacteria	Pseudomonadota	Betaproteobacteria	Burkholderiales
WP_011070801.1	290	Burkholderia contaminans	Bacteria	Pseudomonadota	Betaproteobacteria	Burkholderiales
BAA16657.1	278	Burkholderia contaminans	Bacteria	Pseudomonadota	Betaproteobacteria	Burkholderiales
BAA16769.1	558	Thiobacillus denitrificans	Bacteria	Pseudomonadota	Betaproteobacteria	Nitrosomonadales
BAA16946.1	293	Thiobacillus denitrificans	Bacteria	Pseudomonadota	Betaproteobacteria	Nitrosomonadales
BAA17070.1	395	Thiobacillus denitrificans	Bacteria	Pseudomonadota	Betaproteobacteria	Nitrosomonadales
BAA18117.1	252	Thiobacillus denitrificans	Bacteria	Pseudomonadota	Betaproteobacteria	Nitrosomonadales
WP_022714419.1	322	Neisseria sp.	Bacteria	Pseudomonadota	Betaproteobacteria	Neisseriales
WP_022714420.1	342	Neisseria sp.	Bacteria	Pseudomonadota	Betaproteobacteria	Neisseriales
WP_022715837.1	427	Homo sapiens	Opisthokonta	Chordata	Chordata	Primates
WP_022712776.1	428	Homo sapiens	Opisthokonta	Chordata	Chordata	Primates
WP_022719294.1	288	Homo sapiens	Opisthokonta	Chordata	Chordata	Primates
WP_022719293.1	272	Homo sapiens	Opisthokonta	Chordata	Chordata	Primates
WP_003244029.1	299	Homo sapiens	Opisthokonta	Chordata	Chordata	Primates
WP_003228960.1	321	Synechocystis sp.	Bacteria	Cyanobacteriota	Cyanophyceae	Synechococcales
WP_002556800.1	282	Synechocystis sp.	Bacteria	Cyanobacteriota	Cyanophyceae	Synechococcales
WP_002659746.1	673	Synechocystis sp.	Bacteria	Cyanobacteriota	Cyanophyceae	Synechococcales
AQS83746.1	298	Synechocystis sp.	Bacteria	Cyanobacteriota	Cyanophyceae	Synechococcales
AQS85985.1	264	Synechocystis sp.	Bacteria	Cyanobacteriota	Cyanophyceae	Synechococcales
AQS85987.1	362	Helicobacter pylori	Bacteria	Campylobacterota	Epsilonproteobacteria	Campylobacterales
AQS85986.1	648	Pseudomonas syringae	Bacteria	Pseudomonadota	Gammaproteobacteria	Pseudomonadales
WP_004929585.1	345	Pseudomonas syringae	Bacteria	Pseudomonadota	Gammaproteobacteria	Pseudomonadales
WP_022719292.1	356	Pseudomonas syringae	Bacteria	Pseudomonadota	Gammaproteobacteria	Pseudomonadales
WP_046548448.1	395	Pseudomonas syringae	Bacteria	Pseudomonadota	Gammaproteobacteria	Pseudomonadales
WP_039342757.1	289	Pseudomonas syringae	Bacteria	Pseudomonadota	Gammaproteobacteria	Pseudomonadales
WP_039355528.1	305	Escherichia coli	Bacteria	Pseudomonadota	Gammaproteobacteria	Enterobacterales
WP_039355525.1	334	Escherichia coli	Bacteria	Pseudomonadota	Gammaproteobacteria	Enterobacterales
WP_039360242.1	419	Escherichia coli	Bacteria	Pseudomonadota	Gammaproteobacteria	Enterobacterales
BBA40703.1	553	Escherichia coli	Bacteria	Pseudomonadota	Gammaproteobacteria	Enterobacterales
WP_039355530.1	443	Pseudomonas aeruginosa	Bacteria	Pseudomonadota	Gammaproteobacteria	Pseudomonadales
POZ82271.1	666	Pseudomonas aeruginosa	Bacteria	Pseudomonadota	Gammaproteobacteria	Pseudomonadales
POZ87608.1	346	Pseudomonas aeruginosa	Bacteria	Pseudomonadota	Gammaproteobacteria	Pseudomonadales
RQT17008.1	337	Pseudomonas aeruginosa	Bacteria	Pseudomonadota	Gammaproteobacteria	Pseudomonadales
VWD57130.1	688	Pseudomonas aeruginosa	Bacteria	Pseudomonadota	Gammaproteobacteria	Pseudomonadales
MDN7570596.1	381	Pseudomonas aeruginosa	Bacteria	Pseudomonadota	Gammaproteobacteria	Pseudomonadales
WP_013573765.1	400	Pseudomonas aeruginosa	Bacteria	Pseudomonadota	Gammaproteobacteria	Pseudomonadales
WP_013573766.1	289	Pseudomonas aeruginosa	Bacteria	Pseudomonadota	Gammaproteobacteria	Pseudomonadales
WP_013575597.1	264	Pseudomonas aeruginosa	Bacteria	Pseudomonadota	Gammaproteobacteria	Pseudomonadales
WP_013575595.1	401	Vibrio alginolyticus	Bacteria	Pseudomonadota	Gammaproteobacteria	Vibrionales
WP_013575596.1	326	Vibrio alginolyticus	Bacteria	Pseudomonadota	Gammaproteobacteria	Vibrionales
WP_013576586.1	305	Vibrio alginolyticus	Bacteria	Pseudomonadota	Gammaproteobacteria	Vibrionales
NP_001305804.1_FLO1	260	Vibrio alginolyticus	Bacteria	Pseudomonadota	Gammaproteobacteria	Vibrionales
NP_004466.2_FLO2	311	Shewanella oneidensis	Bacteria	Pseudomonadota	Gammaproteobacteria	Alteromonadales
NP_004090.4_STOMATIN	311	Shewanella oneidensis	Bacteria	Pseudomonadota	Gammaproteobacteria	Alteromonadales
NP_001268425.1_PHB1	592	Shewanella oneidensis	Bacteria	Pseudomonadota	Gammaproteobacteria	Alteromonadales
NP_001138303.1_PHB2	297	Shewanella oneidensis	Bacteria	Pseudomonadota	Gammaproteobacteria	Alteromonadales
WP_011312730.1	381	Shewanella oneidensis	Bacteria	Pseudomonadota	Gammaproteobacteria	Alteromonadales
WP_011311116.1	296	Shewanella oneidensis	Bacteria	Pseudomonadota	Gammaproteobacteria	Alteromonadales
WP_011311115.1	285	Acinetobacter baylyi	Bacteria	Pseudomonadota	Gammaproteobacteria	Moraxellales
WP_011311002.1	432	Rahnella sp	Bacteria	Pseudomonadota	Gammaproteobacteria	Enterobacterales
WP_070454348.1	332	Rahnella sp	Bacteria	Pseudomonadota	Gammaproteobacteria	Enterobacterales
WP_070454283.1	652	Rahnella sp	Bacteria	Pseudomonadota	Gammaproteobacteria	Enterobacterales
WP_007403653.1	347	Rahnella sp	Bacteria	Pseudomonadota	Gammaproteobacteria	Enterobacterales
GAN13007.1	346	Rahnella sp	Bacteria	Pseudomonadota	Gammaproteobacteria	Enterobacterales
WP_037567852.1	306	Rahnella sp	Bacteria	Pseudomonadota	Gammaproteobacteria	Enterobacterales
WP_035252853.1	311	Borrelia burgdorferi	Bacteria	Spirochaetota	Spirochaetia	Spirochaetales
WP_035251501.1	323	Borrelia burgdorferi	Bacteria	Spirochaetota	Spirochaetia	Spirochaetales
WP_035251503.1	298	Pyrococcus horikoshii	Archaea	Methanobacteriota	Thermococci	Thermococcales
WP_035249803.1	266	Pyrococcus horikoshii	Archaea	Methanobacteriota	Thermococci	Thermococcales

## Sheet: Table S2
Table S2. Oligonucleotides used in this study
Primer name	Primer sequence (5´-3')	Use
pEX18cloning-Fw	GGGGATCCTCTAGAGTCGACC	To amplify linearized pEX18Gm
pEX18cloning-Rv	GGGTACCGAGCTCGAATTCG	To amplify linearized pEX18Gm
pEX18del-up	TACCGCCTTTGAGTGAGCTG	To confirm plasmids construction and merodiploids generation
pEX18del-down	TTGGGTAACGCCAGGGTTTT	To confirm plasmids construction and merodiploids generation
PA14_05890UpFw	CGAATTCGAGCTCGGTACCCACGGGCTGATCTTCGAACTG	To amplify paFlo4 upstream region
PA14_05890UpRv	CAAACCGCGCGCAACATCGCCAAACCATAGG	To amplify paFlo4 upstream region
PA14_05890DownFw	GCGATGTTGCGCGCGGTTTGTGATGGAA	To amplify paFlo4 downstream region
PA14_05890DownRv	GTCGACTCTAGAGGATCCCCTTGGCGAAGCTGGTCACG	To amplify paFlo4 downstream region
PA14_05890ext-up	CCGCCTATATCCGTGGCCT	To confirm paFlo4 merodiploid generation and deletion
PA14_05890ext-down	GGATTCCTCAGGCTCACCAG	To confirm paFlo4 merodiploid generation and deletion
PA14_41420UpFw	CGAATTCGAGCTCGGTACCCCGCATCTACCTGATGCAC	To amplify paFlo9 upstream region
PA14_41420UpRv	CTTGAGGTCGGATCACGATCATTCCTTGATG	To amplify paFlo9 upstream region
PA14_41420DownFw	GATCGTGATCCGACCTCAAGGTCAAGGAC	To amplify paFlo9 downstream region
PA14_41420DownRv	GTCGACTCTAGAGGATCCCCCCCGAGATCGACCAATTC	To amplify paFlo9 downstream region
PA14_41420ext-up	AATGAAGCGATGAGCGTCCT	To confirm paFlo9 merodiploid generation and deletion
PA14_41420ext-down	CTCCCTGAGTGCTTGTGGTT	To confirm paFlo9 merodiploid generation and deletion
PA14_60630UpFw	CGAATTCGAGCTCGGTACCCCGTGCGTTTCATCACTGCT	To amplify paFlo8 upstream region
PA14_60630UpRv	AATACCTGGTCGTTCTTCTTCACGATAAAGCGC	To amplify paFlo8 upstream region
PA14_60630DownFw	AAGAAGAACGACCAGGTATTGAACGGACTGG	To amplify paFlo8 downstream region
PA14_60630DownRv	GTCGACTCTAGAGGATCCCCGCTGTGCAGCATGAACCAGA	To amplify paFlo8 downstream region
PA14_60630ext-up	TCGGTAAGGAGGAACCAGCA	To confirm paFlo8 merodiploid generation and deletion
PA14_60630ext-down	TCATCCTTTCACGCACACCA	To confirm paFlo8 merodiploid generation and deletion
HflK-UpFw	CGAATTCGAGCTCGGTACCCCGTACCCACGAAGGCAAGTT	To amplify paFlo1 upstream region
HflK-UpRv	AGAACTCGCTAGCGCTCTCCATCTAGTAACGC	To amplify paFlo1 upstream region
HflC-DownFw	GGAGAGCGCTAGCGAGTTCTTCCGCTATCTG	To amplify paFlo2 downstream region
HflC-DownRv	GTCGACTCTAGAGGATCCCCTGCAAGGCATCGAACAACTG	To amplify paFlo2 downstream region
P3-HflKExtUp	CTTATCGGCAGTGGCAAGGT	To confirm paFlo1-paFlo2 merodiploid generation and deletion
P4-HflCExtDn	AAACGTCCAGCCAGCGAATC	To confirm paFlo1-paFlo2 merodiploid generation and deletion
PA14_33070UpFw	CGAATTCGAGCTCGGTACCCGCTCCAGCAGTTCCAGCAA	To amplify paFlo5 upstream region
PA14_33070UpRv	TCAGGCGGCCGGTCGACTCTCATCTTCACTCC	To amplify paFlo5 upstream region
PA14_33110DnFw	AGAGTCGACCGGCCGCCTGATTCTGCAA	To amplify paFlo7 downstream region
PA14_33110DnRv	GTCGACTCTAGAGGATCCCCGCGATCAACTGGTCGGTGAC	To amplify paFlo7 downstream region
P3- 33070ExtUp	GCGTTCCAGCTTGCGCAG	To confirm paFlo5-paFlo6-paFlo7 merodiploid generation and deletion
P4-33110ExtDn	CGATCACGCTGCGCTCCT	To confirm paFlo5-paFlo6-paFlo7 merodiploid generation and deletion
PA14_16180UpFw	CGAATTCGAGCTCGGTACCCGGAAAAGGGCAAGGCCTGA	To amplify paFlo3 upstream region
PA14_16180UpRv	GCCGCTCTTGGGCATCAACGACGTCATATCC	To amplify paFlo3 upstream region
PA14_16180DnFw	CGTTGATGCCCAAGAGCGGCCACGAGAA	To amplify paFlo3 downstream region
PA14_16180DnRv	GTCGACTCTAGAGGATCCCCTGTCGAGGATGTTCAGGTGC	To amplify paFlo3 downstream region
P3- 16180ExtUp	GACTCCCTGGAGCGGATCAA	To confirm paFlo3 merodiploid generation and deletion
P4-16180ExtDn	CTCGGTGTTGTTCTCGACCT	To confirm paFlo3 merodiploid generation and deletion
GacA-UpFw	CGAATTCGAGCTCGGTACCCGGGTAGTGCTGATCGGTGAC	To amplify gacA upstream region
GacA-UpRv	CGGTAGCGATGTACCAGATCGTGGTCGTCG	To amplify gacA upstream region
GacA-DnFw	GATCTGGTACATCGCTACCGCATCTTCGAG	To amplify gacA downstream region
GacA-DnRv	GTCGACTCTAGAGGATCCCCTTGCAGCGCTTGATCTGGTA	To amplify gacA downstream region
GacA-Extup	CCGCGCGAGATGTATGTCTA	To confirm gacA merodiploid generation and deletion
GacA-ExtDn	CGAGGAACATCACCGAGTGG	To confirm gacA merodiploid generation and deletion

## Sheet: Table S3
Table S3. Complete P. aeruginosa genomes used for occurrence and synteny analyses
Genome Name	NCBI Taxon ID	GenBank Accessions	Size
Pseudomonas aeruginosa PAK	1009714	LR657304	6395872
Pseudomonas aeruginosa PA103	1081927	CP136909	6791581
Pseudomonas aeruginosa PA103	1081927	CP157459	6791260
Pseudomonas aeruginosa NCGM2.S1	1089456	AP012280.1	6764661
Pseudomonas aeruginosa DK2	1093787	CP003149.1	6402658
Pseudomonas aeruginosa DSM 50071	1123015	CP012001	6317050
Pseudomonas aeruginosa PAO1H2O	1147787	CP008749.1	6264404
Pseudomonas aeruginosa TBCF10839	1158200	CP096207	6885256
Pseudomonas aeruginosa TBCF10839	1158200	CP096207	6885256
Pseudomonas aeruginosa CI27	1163396	CP047643	6878170
Pseudomonas aeruginosa PA1	1279007	CP004054.1	6528877
Pseudomonas aeruginosa PA1R	1279008	CP004055.1	6309305
Pseudomonas aeruginosa RP73	1340851	CP006245.1	6342034
Pseudomonas aeruginosa PAO581	1352354	CP006705.1	6043974
Pseudomonas aeruginosa c7447m	1352355	CP006728.1	6262305
Pseudomonas aeruginosa DK1 strain DK1	1356855	LN870292	6212531
Pseudomonas aeruginosa PAO1-VE2	1367493	CP006831.1	6265484
Pseudomonas aeruginosa PAO1-VE13	1367494	CP006832.1	6265484
Pseudomonas aeruginosa LES400	1408271	CP006982.1	6591121
Pseudomonas aeruginosa LES431	1408272	CP006937.1	6550070
Pseudomonas aeruginosa LESB65	1408273	CP006983.1	6527005
Pseudomonas aeruginosa LESlike1	1408274	CP006984.1	6509070
Pseudomonas aeruginosa LESlike4	1408275	CP006985.1	6524053
Pseudomonas aeruginosa LESlike5	1408276	CP006980.1	6543350
Pseudomonas aeruginosa LESlike7	1408277	CP006981.1	6467914
Pseudomonas aeruginosa MTB-1	1415629	CP006853	6580038
Pseudomonas aeruginosa SCV20265	1427342	CP006931.1	6725183
Pseudomonas aeruginosa PA99	1437873	CP042967	6946480
Pseudomonas aeruginosa SG17M	1443105	CP080369	6878321
Pseudomonas aeruginosa YL84	1448140	CP007147.1	6433441
Pseudomonas aeruginosa PA96	1457392	CP007224.1	6444091
Pseudomonas aeruginosa UCBPP-PA14	208963	CP000438	6537648
Pseudomonas aeruginosa UCBPP-PA14	208963	CP034244	6536590
Pseudomonas aeruginosa PAO1	208964	AE004091	6264404
Pseudomonas aeruginosa PAO1	208964	CP053028	6217899
Pseudomonas aeruginosa PAO1	208964	CP129517	6264393
Pseudomonas aeruginosa PAO1	208964	CP129519	6264189
Pseudomonas aeruginosa strain E90	287	CP044006	6813135
Pseudomonas aeruginosa strain PA59	287	CP024630,CP024631	6972990
Pseudomonas aeruginosa strain CFSAN084950	287	CP045768	6441924
Pseudomonas aeruginosa strain AG1	287	CP045739	7190208
Pseudomonas aeruginosa strain ST773	287	CP041945	6835731
Pseudomonas aeruginosa strain 1811-13R031	287	CP046061	7344079
Pseudomonas aeruginosa strain 1811-18R001	287	CP046060	7343000
Pseudomonas aeruginosa strain KRP1	287	CP046069	6737396
Pseudomonas aeruginosa strain delta6_3	287	CP047062	6264398
Pseudomonas aeruginosa strain delta6_2	287	CP047061	6264398
Pseudomonas aeruginosa strain delta6_5	287	CP047064	6264423
Pseudomonas aeruginosa strain delta6_4	287	CP047063	6264405
Pseudomonas aeruginosa strain delta6_6	287	CP047065	6264405
Pseudomonas aeruginosa strain delta10	287	CP047066	6264433
Pseudomonas aeruginosa strain Environ_1	287	CP047069	6129812
Pseudomonas aeruginosa strain Cas9_2	287	CP047068	6264417
Pseudomonas aeruginosa strain Environ_2	287	CP047070	6264350
Pseudomonas aeruginosa strain Cas9_1	287	CP047067	6264417
Pseudomonas aeruginosa strain YB01	287	CP028132	6299465
Pseudomonas aeruginosa strain INP-43	287	CP047592	6335031
Pseudomonas aeruginosa strain RD1-3	287	CP047697	6397159
Pseudomonas aeruginosa strain VIT PC9	287	CP048791	6367369
Pseudomonas aeruginosa strain MS14403	287	CP049161,CP049162	6332311
Pseudomonas aeruginosa strain CF39S	287	CP045916,CP045917	7266549
Pseudomonas aeruginosa strain PcyII-40	287	LR739069	6831274
Pseudomonas aeruginosa strain PcyII-29	287	LR739068	6621209
Pseudomonas aeruginosa strain C7-25	287	LR739071	6479881
Pseudomonas aeruginosa strain PAG5	287	CP045002,CP045003	7229900
Pseudomonas aeruginosa strain CMC-115	287	CP046602	6375262
Pseudomonas aeruginosa strain AA2	287	CP051547	6288195
Pseudomonas aeruginosa strain LYT4	287	CP052759,CP052760	6814016
Pseudomonas aeruginosa strain Ps33	287	CP044533	6297536
Pseudomonas aeruginosa strain SCAID PHRX1-2019	287	CP053686	6335471
Pseudomonas aeruginosa strain K19PSE24	287	CP053687	6815777
Pseudomonas aeruginosa strain PAC6	287	CP053705	6543892
Pseudomonas aeruginosa strain PAC1	287	CP053706	7564383
Pseudomonas aeruginosa strain PSE6684	287	CP053917	6924367
Pseudomonas aeruginosa strain YD001	287	CP053922	6496756
Pseudomonas aeruginosa strain YT12746	287	CP045552	6870662
Pseudomonas aeruginosa strain LIUYANG-C	287	CP050053	6266737
Pseudomonas aeruginosa strain LIUYANG-E	287	CP050052	6275136
Pseudomonas aeruginosa strain LIUYANG-A	287	CP050054,CP050056,CP050055,CP050057	6288998
Pseudomonas aeruginosa strain PAAK088	287	CP054472	6390212
Pseudomonas aeruginosa strain PAAK095	287	CP054473	6780782
Pseudomonas aeruginosa strain DVT429	287	CP050323	6805219
Pseudomonas aeruginosa strain DVT729	287	CP050322	6546693
Pseudomonas aeruginosa strain DVT425	287	CP050325	6506945
Pseudomonas aeruginosa strain DVT423	287	CP050326	6716245
Pseudomonas aeruginosa strain DVT427	287	CP050324	6414921
Pseudomonas aeruginosa strain DVT421	287	CP050327	6065263
Pseudomonas aeruginosa strain DVT419	287	CP050328	6052044
Pseudomonas aeruginosa strain DVT779	287	CP050330	6386887
Pseudomonas aeruginosa strain DVT417	287	CP050329	6298009
Pseudomonas aeruginosa strain DVT413	287	CP050332	6930600
Pseudomonas aeruginosa strain DVT414	287	CP050331	6522476
Pseudomonas aeruginosa strain DVT410	287	CP050334	6229931
Pseudomonas aeruginosa strain DVT412	287	CP050333	6394923
Pseudomonas aeruginosa strain DVT401	287	CP050335	6557595
Pseudomonas aeruginosa strain CDN118	287	CP054591	6832395
Pseudomonas aeruginosa strain PABCH09	287	CP056095,CP056096,CP056097	7038926
Pseudomonas aeruginosa strain PABCH13	287	CP056093	6496201
Pseudomonas aeruginosa strain PABCH10	287	CP056094	7025666
Pseudomonas aeruginosa strain PABCH01	287	CP056100	7046451
Pseudomonas aeruginosa strain PABCH45	287	CP056101,CP056102	7093372
Pseudomonas aeruginosa strain PABCH14	287	CP056092	7123084
Pseudomonas aeruginosa strain PABCH46	287	CP056089	6866206
Pseudomonas aeruginosa strain PABCH42	287	CP056090,CP056091	7274920
Pseudomonas aeruginosa strain PABCH05	287	CP056098,CP056099	6319265
Pseudomonas aeruginosa strain CDN129	287	CP056774	6770626
Pseudomonas aeruginosa strain SE5331	287	CP046402	7056430
Pseudomonas aeruginosa strain SE5369	287	CP046403	7153217
Pseudomonas aeruginosa strain SE5416	287	CP046404	6874270
Pseudomonas aeruginosa strain SE5443	287	CP046405	6579572
Pseudomonas aeruginosa strain SE5458	287	CP046406	7157752
Pseudomonas aeruginosa strain UAB2PBS	287	CP053110	6264519
Pseudomonas aeruginosa strain UAB2CT	287	CP053111	6264482
Pseudomonas aeruginosa strain PAO1PBS	287	CP053112	6264534
Pseudomonas aeruginosa strain PAO1CT	287	CP053113	6264575
Pseudomonas aeruginosa strain P4PBS	287	CP053114	6264575
Pseudomonas aeruginosa strain P4CT	287	CP053115	6264523
Pseudomonas aeruginosa strain P16PBS	287	CP053116	6264523
Pseudomonas aeruginosa strain P16CT	287	CP053117	6264654
Pseudomonas aeruginosa strain A17CT	287	CP053119	6264758
Pseudomonas aeruginosa strain A17PBS	287	CP053118	6264506
Pseudomonas aeruginosa strain ACR20	287	CP058333	6490020
Pseudomonas aeruginosa strain GIMC5034:PA52Ts32	287	CP059063,CP059062	6824624
Pseudomonas aeruginosa strain 401853	287	CP059995	7092673
Pseudomonas aeruginosa strain JNQH-PA57	287	CP060086	6747067
Pseudomonas aeruginosa F22031	287	CP007399.1	6603099
Pseudomonas aeruginosa NCGM 1984	287	AP014646.1	6850954
Pseudomonas aeruginosa NCGM 1900	287	AP014622.1	6814936
Pseudomonas aeruginosa FRD1	287	CP010555.1	6712339
Pseudomonas aeruginosa strain NRD619	287	CP060703	6438945
Pseudomonas aeruginosa strain PA3	287	CP061034	6550149
Pseudomonas aeruginosa strain ZM03	287	CP059852	6939908
Pseudomonas aeruginosa strain PA179	287	CP058257	6580692
Pseudomonas aeruginosa strain R31	287	CP061850,CP061851	6923280
Pseudomonas aeruginosa strain JT86	287	CP062219	6520277
Pseudomonas aeruginosa strain mPA08-31	287	CP063237	6735669
Pseudomonas aeruginosa strain MINF_7A-sc-2280434	287	LR890619	6270455
Pseudomonas aeruginosa strain KC-Tt-1	287	CP063047	6229397
Pseudomonas aeruginosa strain C-I-1	287	CP060241	6325392
Pseudomonas aeruginosa strain G-I-1	287	CP060240	6480192
Pseudomonas aeruginosa strain B-I-1	287	CP060242	6935851
Pseudomonas aeruginosa strain A-I-1	287	CP060243	7087087
Pseudomonas aeruginosa strain P33	287	CP065412,CP065413,CP065414,CP065415,CP065416	7117586
Pseudomonas aeruginosa strain P23	287	CP065417,CP065418	6950191
Pseudomonas aeruginosa strain CMC-097	287	CP065848	7044064
Pseudomonas aeruginosa strain TJ2019-022	287	CP065865	7157191
Pseudomonas aeruginosa strain TJ2019-017	287	CP065866	6478778
Pseudomonas aeruginosa strain TJ2014-049	287	CP065867	6660255
Pseudomonas aeruginosa strain MPAO1	287	CP027857	6275467
Pseudomonas aeruginosa strain FDAARGOS_1041 strain Not applicable	287	CP065966	6842475
Pseudomonas aeruginosa strain DL201330	287	CP054623	6552683
Pseudomonas aeruginosa strain LYSZa7	287	CP061699	6534364
Pseudomonas aeruginosa strain A39-1	287	CP068238	6374121
Pseudomonas aeruginosa strain PA19-3047	287	CP068239	6857397
Pseudomonas aeruginosa strain SE5357	287	CP054844	7043467
Pseudomonas aeruginosa strain SE5352	287	CP054843	6904218
Pseudomonas aeruginosa strain SE5429	287	CP054845	7103853
Pseudomonas aeruginosa strain YTSEY8	287	CP054581	7177049
Pseudomonas aeruginosa strain 1903031130	287	CP060392	6905506
Pseudomonas aeruginosa strain 152962	287	CP069198	6950174
Pseudomonas aeruginosa strain PARM801	287	CP024024	7130555
Pseudomonas aeruginosa strain PDNC003	287	CP070355	6398774
Pseudomonas aeruginosa strain B17932	287	CP070471,CP070472,CP070473	6850198
Pseudomonas aeruginosa strain B17416	287	CP070467,CP070468,CP070469,CP070470	6850181
Pseudomonas aeruginosa strain LYSZa5	287	CP071730	6638990
Pseudomonas aeruginosa strain LYSZa2	287	CP071731	6638980
Pseudomonas aeruginosa strain LICME WGH-6	287	CP072783	6602988
Pseudomonas aeruginosa strain NDTH9845	287	CP073080,CP073081	7600543
Pseudomonas aeruginosa strain WTJH17	287	CP073082,CP073083	6826424
Pseudomonas aeruginosa strain PAG7	287	CP065374	6715242
Pseudomonas aeruginosa strain PAS6	287	CP065947	6742928
Pseudomonas aeruginosa strain PAM68	287	CP065948	6560248
Pseudomonas aeruginosa strain ZBX-P23	287	CP061777	7168136
Pseudomonas aeruginosa strain ZBX-P13	287	CP061778	6878937
Pseudomonas aeruginosa strain ZBX-P12	287	CP061779	7080089
Pseudomonas aeruginosa strain ZBX-P11	287	CP061780	6734601
Pseudomonas aeruginosa strain 88A	287	CP074424	6378355
Pseudomonas aeruginosa strain Pa12	287	AP024513	6411763
Pseudomonas aeruginosa strain PA790	287	CP075176	6932250
Pseudomonas aeruginosa strain PAG	287	JOVK00000000	6820284
Pseudomonas aeruginosa strain PSE305	287	HG974234	6762448
Pseudomonas aeruginosa strain Carb01 63	287	CP011317	7497593
Pseudomonas aeruginosa strain S04 90	287	CP011369,CP011370	7259150
Pseudomonas aeruginosa strain TL1285	287	CP053390	6609407
Pseudomonas aeruginosa strain HS17-127	287	CP061376,CP061377	6875654
Pseudomonas aeruginosa strain TL3773	287	CP080011,CP080012	6760516
Pseudomonas aeruginosa strain S-1	287	CP080007	6330096
Pseudomonas aeruginosa strain UNC_PaerCF14	287	CP080285	6110239
Pseudomonas aeruginosa strain UNC_PaerCF05	287	CP080288	6140089
Pseudomonas aeruginosa strain UNC_PaerCF17	287	CP080281	6347079
Pseudomonas aeruginosa strain PA2207	287	CP080289,CP080290	7001812
Pseudomonas aeruginosa strain UNC_PaerCF16	287	CP080282,CP080283,CP080284	6471169
Pseudomonas aeruginosa strain UNC_PaerCF20	287	CP080280	6792133
Pseudomonas aeruginosa strain UNC_PaerCF12	287	CP080286	6300755
Pseudomonas aeruginosa strain UNC_PaerCF11	287	CP080287	6520583
Pseudomonas aeruginosa strain 2020HL-00861	287	CP071947,CP071948,CP071949	6704238
Pseudomonas aeruginosa strain DJ06	287	CP080511	6490034
Pseudomonas aeruginosa strain YY322	287	CP080518	6382345
Pseudomonas aeruginosa strain P9W	287	CP081202,CP081203,CP081204	7708846
Pseudomonas aeruginosa strain F092021	287	CP081287,CP081288,CP081289	6729633
Pseudomonas aeruginosa strain SE5419	287	CP081346,CP081347,CP081348,CP081349	7335486
Pseudomonas aeruginosa strain F291007	287	CP081345	6904575
Pseudomonas aeruginosa strain P8W	287	CP081477,CP081478,CP081479	7472793
Pseudomonas aeruginosa strain SRRSH15	287	CP064392	6679909
Pseudomonas aeruginosa strain SRRSH1101	287	CP064393,CP064394	6833662
Pseudomonas aeruginosa strain SRRSH1002	287	CP064397,CP064398	6959351
Pseudomonas aeruginosa strain SRRSH1408	287	CP064395,CP064396	6941269
Pseudomonas aeruginosa strain QZPH41	287	CP064399,CP064400	6634556
Pseudomonas aeruginosa strain NDTH10366	287	CP064401,CP064402	7366669
Pseudomonas aeruginosa strain WTJH12	287	CP064403,CP064404	6950092
Pseudomonas aeruginosa strain ZPPH33	287	CP077971,CP077972,CP077973,CP077975,CP077976,CP077974	6784400
Pseudomonas aeruginosa strain ZPPH29	287	CP077977,CP077979,CP077980,CP077978	7050019
Pseudomonas aeruginosa strain ZPPH14	287	CP077981,CP077984,CP077983,CP077982	6466962
Pseudomonas aeruginosa strain ZPPH2	287	CP077985,CP077987,CP077986	6788275
Pseudomonas aeruginosa strain ZPPH1	287	CP077988,CP077989,CP077990,CP077991,CP077992,CP077993	6803847
Pseudomonas aeruginosa strain SRRSH2790	287	CP077994,CP077996,CP077995	7069987
Pseudomonas aeruginosa strain SRRSH1521	287	CP077997,CP077998	6635476
Pseudomonas aeruginosa strain SRRSH1120	287	CP077999,CP078001,CP078000	7109827
Pseudomonas aeruginosa strain QZPH21	287	CP078002,CP078003	6808768
Pseudomonas aeruginosa strain QZPH16	287	CP078004,CP078005	7019088
Pseudomonas aeruginosa strain NDTH7329	287	CP078006	7144260
Pseudomonas aeruginosa strain FAHZU40	287	CP078007,CP078008	6588245
Pseudomonas aeruginosa strain FAHZU31	287	CP078009,CP078011,CP078010	6684539
Pseudomonas aeruginosa strain SCAID WND1-2021 (9/195) strain SCAID WND1-2021 (9/195) strain SCAID WND1-2021 (9/195)	287	CP082822	7093992
Pseudomonas aeruginosa strain SCAID TST-2021 (7/157) strain SCAID TST-2021 (7/157) strain SCAID TST-2021 (7/157)	287	CP082823	7173620
Pseudomonas aeruginosa strain SCAID PLC1-2021 (16/222) strain SCAID PLC1-2021 (16/222) strain SCAID PLC1-2021 (16/222)	287	CP082821	7124329
Pseudomonas aeruginosa strain KB-PA_F19	287	CP086010,CP086011,CP086012,CP086013,CP086014,CP086015	7035373
Pseudomonas aeruginosa strain KB-PA_3	287	CP086016,CP086017	7149744
Pseudomonas aeruginosa strain BTP036	287	LFMT00000000	6879005
Pseudomonas aeruginosa strain P96131	287	CP087673	7046998
Pseudomonas aeruginosa strain P4970C	287	CP087674	6935768
Pseudomonas aeruginosa strain P93127	287	CP087675	6909349
Pseudomonas aeruginosa strain UNC_PaerCF41	287	CP089061	6441117
Pseudomonas aeruginosa strain UNC_PaerCF38	287	CP089062	6369924
Pseudomonas aeruginosa strain UNC_PaerCF37	287	CP089063	6724106
Pseudomonas aeruginosa strain UNC_PaerCF35	287	CP089064	6323929
Pseudomonas aeruginosa strain UNC_PaerCF34	287	CP089065,CP089066	6668644
Pseudomonas aeruginosa strain UNC_PaerCF19	287	CP089067	6851634
Pseudomonas aeruginosa strain UNC_PaerCF13	287	CP089068	6346474
Pseudomonas aeruginosa MIN-155	287	CP086122	6275172
Pseudomonas aeruginosa DL201330	287	CP054786	6552683
Pseudomonas aeruginosa HB2011305RE	287	CP054787	6843992
Pseudomonas aeruginosa YTSY4	287	CP054788	6720477
Pseudomonas aeruginosa SE5381	287	CP054789	6763191
Pseudomonas aeruginosa SE5418	287	CP054790	6886775
Pseudomonas aeruginosa SE5430	287	CP054791	6837408
Pseudomonas aeruginosa SE5431	287	CP054792	6652242
Pseudomonas aeruginosa SE5452	287	CP054793	6452370
Pseudomonas aeruginosa A0002	287	CP054794	6562965
Pseudomonas aeruginosa NCCP15783	287	CP068678,CP068679	6995607
Pseudomonas aeruginosa R06	287	CP069323	6269726
Pseudomonas aeruginosa R05	287	CP069324	6255746
Pseudomonas aeruginosa R02	287	CP069325	6270238
Pseudomonas aeruginosa R11	287	CP069326	6270090
Pseudomonas aeruginosa R04	287	CP069328	6269926
Pseudomonas aeruginosa R03	287	CP069327	6269046
Pseudomonas aeruginosa R10	287	CP069329	6267105
Pseudomonas aeruginosa R07	287	CP069330	6270419
Pseudomonas aeruginosa R09	287	CP069331	6268813
Pseudomonas aeruginosa R08	287	CP069332	6268635
Pseudomonas aeruginosa E03	287	CP069334	6315897
Pseudomonas aeruginosa R01	287	CP069333	6270234
Pseudomonas aeruginosa E02	287	CP069335	6330120
Pseudomonas aeruginosa E01	287	CP069336	6315896
Pseudomonas aeruginosa E04	287	CP069337	6407559
Pseudomonas aeruginosa JNQH-PA027	287	CP089236,CP089237	7013321
Pseudomonas aeruginosa JNQH-PA033	287	CP089238,CP089239	6468314
Pseudomonas aeruginosa strain PA1RG	287	CP012679	6500439
Pseudomonas aeruginosa Pa608	287	CP089745	6376164
Pseudomonas aeruginosa PA0523	287	CP089849	6589770
Pseudomonas aeruginosa Pae1255-NDM1	287	CP053747	6944358
Pseudomonas aeruginosa PA8329	287	CP090348	6382961
Pseudomonas aeruginosa ZS-PA-05	287	CP092032,CP092031	7252434
Pseudomonas aeruginosa HU20	287	CP092629	6321272
Pseudomonas aeruginosa LS.2c	287	CP092634	6349540
Pseudomonas aeruginosa ISS SRV-K	287	CP092846,CP092847	6901225
Pseudomonas aeruginosa NDM1_2	287	CP081148	7039082
Pseudomonas aeruginosa PES_P749	287	CP080405	6385154
Pseudomonas aeruginosa H20	287	CP093012	6333791
Pseudomonas aeruginosa H19	287	CP093013	7170259
Pseudomonas aeruginosa H16	287	CP093015	6664435
Pseudomonas aeruginosa H17	287	CP093014	6349913
Pseudomonas aeruginosa H15	287	CP093016,CP093017	7273584
Pseudomonas aeruginosa H11	287	CP093018,CP093019	6718267
Pseudomonas aeruginosa H10	287	CP093020	6720071
Pseudomonas aeruginosa H08	287	CP093022	6892247
Pseudomonas aeruginosa H09	287	CP093021	6420456
Pseudomonas aeruginosa H07	287	CP093023	6511042
Pseudomonas aeruginosa H04	287	CP093030	6974398
Pseudomonas aeruginosa H06	287	CP093024,CP093025,CP093026,CP093027	7045410
Pseudomonas aeruginosa H03	287	CP093031	6949128
Pseudomonas aeruginosa H02	287	CP093032	7009041
Pseudomonas aeruginosa H05	287	CP093028,CP093029	7227720
Pseudomonas aeruginosa strain VA-134	287	CP013245	6400418
Pseudomonas aeruginosa strain F9676	287	CP012066	6368008
Pseudomonas aeruginosa E113	287	CP093354	6864839
Pseudomonas aeruginosa E104	287	CP093355	6680448
Pseudomonas aeruginosa E131	287	CP093357	6666693
Pseudomonas aeruginosa E125	287	CP093356	6895810
Pseudomonas aeruginosa E167	287	CP093358,CP093359	6879320
Pseudomonas aeruginosa PA1_NCHU	287	CP093395	6534898
Pseudomonas aeruginosa ATCC BAA-2114	287	CP093966	6259099
Pseudomonas aeruginosa NY4605	287	CP093967	6423573
Pseudomonas aeruginosa ATCC BAA-2108	287	CP093965	6381849
Pseudomonas aeruginosa PAD8	287	CP061073,CP061074	6613026
Pseudomonas aeruginosa ST1076_d118limb1	287	CP063386	6699083
Pseudomonas aeruginosa St1076_d123blood	287	CP063385	6706875
Pseudomonas aeruginosa ST1076_d100blood1	287	CP063388	6706872
Pseudomonas aeruginosa ST1076_d97burn2	287	CP063389	6705722
Pseudomonas aeruginosa ST167_d68blood2	287	CP063391	6634619
Pseudomonas aeruginosa ST1076_d97burn1	287	CP063390	6706887
Pseudomonas aeruginosa ST167_d67burn1	287	CP063394	6635095
Pseudomonas aeruginosa ST167_d68blood1	287	CP063392	6634623
Pseudomonas aeruginosa ST167_d67burn2	287	CP063393	6634606
Pseudomonas aeruginosa ST167_d26burn	287	CP063396	6634620
Pseudomonas aeruginosa ST167_d57blood	287	CP063395	6634619
Pseudomonas aeruginosa ST1076_d100blood2	287	CP063387	6705795
Pseudomonas aeruginosa PartH-Paeruginosa-RM8376	287	CP064391	6263669
Pseudomonas aeruginosa A5803	287	CP050147	6892015
Pseudomonas aeruginosa AA43	287	CP050148	6277301
Pseudomonas aeruginosa CHA	287	CP050149	6536046
Pseudomonas aeruginosa PA1681	287	CP090647	6549122
Pseudomonas aeruginosa PA1616	287	CP090648	6596388
Pseudomonas aeruginosa PA1609	287	CP090649,CP090651,CP090650	7335227
Pseudomonas aeruginosa 34Pae36	287	CP095770,CP095771	7583544
Pseudomonas aeruginosa 34Pae23	287	CP095772,CP095773	6913444
Pseudomonas aeruginosa 34Pae8	287	CP095774,CP095775	6910734
Pseudomonas aeruginosa AR19438	287	CP095923,CP095924	6833760
Pseudomonas aeruginosa AR19640	287	CP095920,CP095921	6877311
Pseudomonas aeruginosa AR19583	287	CP095922	6373091
Pseudomonas aeruginosa 8D	287	CP096813	6473527
Pseudomonas aeruginosa D5	287	CP097256	6355621
Pseudomonas aeruginosa L00-a	287	CP097383	7010374
Pseudomonas aeruginosa UNC_PaerCF25	287	CP097575	6335028
Pseudomonas aeruginosa Z154	287	CP069177	6856553
Pseudomonas aeruginosa strain NCTC10332	287	LN831024	6316979
Pseudomonas aeruginosa strain Cu1510	287	CP013144	6123018
Pseudomonas aeruginosa strain 12-4-4(59)	287	CP013696	6431911
Pseudomonas aeruginosa	287	CP008865	6951288
Pseudomonas aeruginosa	287	CP008866	6809437
Pseudomonas aeruginosa	287	CP008867	6322459
Pseudomonas aeruginosa	287	CP008868	6456866
Pseudomonas aeruginosa	287	CP008869	6829406
Pseudomonas aeruginosa	287	CP008870	6804266
Pseudomonas aeruginosa	287	CP008871	6803881
Pseudomonas aeruginosa	287	CP008864	6907606
Pseudomonas aeruginosa	287	CP008856	6535112
Pseudomonas aeruginosa	287	CP008857	7273258
Pseudomonas aeruginosa	287	CP008859	6351710
Pseudomonas aeruginosa	287	CP008860	6598021
Pseudomonas aeruginosa	287	CP008861	6836415
Pseudomonas aeruginosa	287	CP008862	6475385
Pseudomonas aeruginosa	287	CP008863	6897231
Pseudomonas aeruginosa strain USDA-ARS-USMARC-41639	287	CP013989	6364583
Pseudomonas aeruginosa strain X78812	287	CP008872	6371121
Pseudomonas aeruginosa US449	287	CP091880	6458275
Pseudomonas aeruginosa strain F9670	287	CP008873	6794354
Pseudomonas aeruginosa PAO1_Kat-X-2	287	CP096664	5915863
Pseudomonas aeruginosa PAO1_Mat-X-1	287	CP096665	6014899
Pseudomonas aeruginosa PAO1-L	287	CP099798	6276485
Pseudomonas aeruginosa PAO1-N	287	CP099797	6217942
Pseudomonas aeruginosa strain NCGM257	287	AP014651	7090694
Pseudomonas aeruginosa strain 8380	287	AP014839	6613260
Pseudomonas aeruginosa F13	287	CP100653	6478686
Pseudomonas aeruginosa PA-1	287	CP097709,CP097845	7100966
Pseudomonas aeruginosa PA-2	287	CP097710,CP097844	7102090
Pseudomonas aeruginosa strain IOMTU 133	287	AP017302	6897018
Pseudomonas aeruginosa AX0001	287	CP100760	6485399
Pseudomonas aeruginosa PA0011	287	CP100761	6485397
Pseudomonas aeruginosa PA0009	287	CP100759	6502261
Pseudomonas aeruginosa R20-14	287	CP094851,CP094852	6403588
Pseudomonas aeruginosa D-2	287	CP101540	6364446
Pseudomonas aeruginosa ATCC 27853	287	CP101912	6839761
Pseudomonas aeruginosa NWRC-1223	287	CP101911	6325586
Pseudomonas aeruginosa PA5083	287	CP102174	6902250
Pseudomonas aeruginosa PA30	287	CP102441	7427942
Pseudomonas aeruginosa SCAID TCT1-2022 (325) strain SCAID TCT1-2022 (325)	287	CP102944	6871852
Pseudomonas aeruginosa SCAID WND1-2022 (148) strain SCAID WND1-2022 (148)	287	CP102946	6515978
Pseudomonas aeruginosa PLL01	287	CP103307	6258289
Pseudomonas aeruginosa strain Pa150	287	CP094677,CP094678	7018741
Pseudomonas aeruginosa strain M27432	287	CP101885	6868572
Pseudomonas aeruginosa strain PAO1-Holloway	287	CP085082	6264447
Pseudomonas aeruginosa strain PAO1-UW	287	CP079712	6275471
Pseudomonas aeruginosa strain HW001G	287	CP104170	6674687
Pseudomonas aeruginosa strain PLL01	287	CP104301	6265529
Pseudomonas aeruginosa strain PA0386	287	CP079758	6245940
Pseudomonas aeruginosa strain PA0200	287	CP079757	6260102
Pseudomonas aeruginosa strain PA01135	287	CP092972	6251522
Pseudomonas aeruginosa WTJH2	287	CP104584,CP104585	7053014
Pseudomonas aeruginosa WTJH6	287	CP104586,CP104587	7184487
Pseudomonas aeruginosa WTJH32	287	CP104588,CP104589	7052827
Pseudomonas aeruginosa WTJH36	287	CP104590,CP104591	7556587
Pseudomonas aeruginosa NY4593	287	CP104720	6074358
Pseudomonas aeruginosa 2021CK-01281	287	CP104695,CP104696	6759487
Pseudomonas aeruginosa PA-AUTBAM	287	CP104913	6264404
Pseudomonas aeruginosa Pa150	287	CP094677,CP094678	7018741
Pseudomonas aeruginosa M27432	287	CP101885	6868572
Pseudomonas aeruginosa PAO1-UW	287	CP079712	6275471
Pseudomonas aeruginosa PAO1-Holloway	287	CP085082	6264447
Pseudomonas aeruginosa HW001G	287	CP104170	6674687
Pseudomonas aeruginosa PLL01	287	CP104301	6265529
Pseudomonas aeruginosa PA0200	287	CP079757	6260102
Pseudomonas aeruginosa PA0386	287	CP079758	6245940
Pseudomonas aeruginosa PA01135	287	CP092972	6251522
Pseudomonas aeruginosa strain F63912	287	CP008858	6641519
Pseudomonas aeruginosa strain N17-1	287	CP014948	6370730
Pseudomonas aeruginosa strain ATCC 27853	287	CP015117	6827737
Pseudomonas aeruginosa strain PAO1_Orsay	287	LN871187	6276469
Pseudomonas aeruginosa strain BAMCPA07-48	287	CP015377	7021552
Pseudomonas aeruginosa Pa3	287	CP086213	7223955
Pseudomonas aeruginosa GIMC5035:PA21/2013	287	CP107042	7028464
Pseudomonas aeruginosa 2019CK-00034	287	CP107257	7020963
Pseudomonas aeruginosa KPA120	287	CP083353	6345918
Pseudomonas aeruginosa KPA119	287	CP083352	6368373
Pseudomonas aeruginosa KPA134	287	CP083355	6335889
Pseudomonas aeruginosa KPA140	287	CP083356	6309268
Pseudomonas aeruginosa KPA143	287	CP083357	6634608
Pseudomonas aeruginosa KPA159	287	CP083359	6407102
Pseudomonas aeruginosa KPA83	287	CP083360	6403424
Pseudomonas aeruginosa KPA151	287	CP083358	6374920
Pseudomonas aeruginosa Zw26	287	CP109657	6514160
Pseudomonas aeruginosa PB354	287	CP025053,CP025054	6494275
Pseudomonas aeruginosa PB353	287	CP025051,CP025052	6497438
Pseudomonas aeruginosa BIAI 157	287	CP113106	6830555
Pseudomonas aeruginosa SMC4386	287	CP113246	6273495
Pseudomonas aeruginosa BIAI 160	287	CP113230	6830406
Pseudomonas aeruginosa B2.1	287	CP097556	6387416
Pseudomonas aeruginosa B1.2	287	CP097555	6387430
Pseudomonas aeruginosa C1.3	287	CP097557,CP097558,CP097559	7303308
Pseudomonas aeruginosa C4.2	287	CP097560	7345639
Pseudomonas aeruginosa M6A146	287	CP113974	6755766
Pseudomonas aeruginosa Jade-X	287	CP114374	6508614
Pseudomonas aeruginosa RW109	287	LT969520,LT969519,LT969521	7756224
Pseudomonas aeruginosa NF143349	287	CP114761,CP114762	7256240
Pseudomonas aeruginosa strain PA121617	287	CP016214,CP016215	6853510
Pseudomonas aeruginosa PALA7	287	CP104868	6573599
Pseudomonas aeruginosa PALA6	287	CP104867	6262103
Pseudomonas aeruginosa PALA8	287	CP104869	6669237
Pseudomonas aeruginosa PALA11	287	CP106680	6330533
Pseudomonas aeruginosa PALA12	287	CP106681	6739580
Pseudomonas aeruginosa PALA9	287	CP104870	7126864
Pseudomonas aeruginosa PALA2	287	CP104865	6203666
Pseudomonas aeruginosa PALA4	287	CP104866	6832860
Pseudomonas aeruginosa PALA16	287	CP106744	6910473
Pseudomonas aeruginosa PALA17	287	CP106745	6396161
Pseudomonas aeruginosa PALA19	287	CP107029	6504256
Pseudomonas aeruginosa PALA15	287	CP106743	6360180
Pseudomonas aeruginosa PALA13	287	CP106682	6879940
Pseudomonas aeruginosa PALA14	287	CP106742	7015358
Pseudomonas aeruginosa PALA20	287	CP107064	7003703
Pseudomonas aeruginosa PALA25	287	CP109834	6289320
Pseudomonas aeruginosa PALA22	287	CP107275	6932838
Pseudomonas aeruginosa PALA23	287	CP109833	6374444
Pseudomonas aeruginosa PALA32	287	CP109844	6575888
Pseudomonas aeruginosa PALA33	287	CP109845	6948888
Pseudomonas aeruginosa PALA29	287	CP109843	6748803
Pseudomonas aeruginosa PALA26	287	CP109835	6733209
Pseudomonas aeruginosa PALA53	287	CP109856	6292498
Pseudomonas aeruginosa PALA51	287	CP109851	6420794
Pseudomonas aeruginosa PALA34	287	CP109849	6928454
Pseudomonas aeruginosa PALA37	287	CP109850	6437547
Pseudomonas aeruginosa PALA39	287	CP109920	7015423
Pseudomonas aeruginosa PALA56	287	CP109919	6338470
Pseudomonas aeruginosa PALA42	287	CP109931	6381417
Pseudomonas aeruginosa PALA43	287	CP109932	6305107
Pseudomonas aeruginosa PALA24	287	CP110344	6780197
Pseudomonas aeruginosa PALA36	287	CP110348	6844349
Pseudomonas aeruginosa PALA35	287	CP110346	6783004
Pseudomonas aeruginosa PALA30	287	CP110345	6807710
Pseudomonas aeruginosa PALA55	287	CP109918	6463386
Pseudomonas aeruginosa PALA44	287	CP110350	6843186
Pseudomonas aeruginosa PALA47	287	CP110352	6576722
Pseudomonas aeruginosa PALA45	287	CP110351	6536263
Pseudomonas aeruginosa PALA52	287	CP110347	6236756
Pseudomonas aeruginosa PALA1	287	CP104254	6677289
Pseudomonas aeruginosa PALA40	287	CP110349	7089219
Pseudomonas aeruginosa PALA54	287	CP111032,CP111033	6995283
Pseudomonas aeruginosa PALA38	287	CP111030,CP111031	6951781
Pseudomonas aeruginosa PALA48	287	CP110353	6540752
Pseudomonas aeruginosa PALA50	287	CP111034,CP111035	6675726
Pseudomonas aeruginosa NY5085	287	CP106784	6553815
Pseudomonas aeruginosa NY8688	287	CP096909,CP096910,CP096911	6973928
Pseudomonas aeruginosa NY7770	287	CP096912	6583864
Pseudomonas aeruginosa NY8709	287	CP096822,CP096823	7007585
Pseudomonas aeruginosa NY7610	287	CP096913,CP096914,CP096915	7389660
Pseudomonas aeruginosa 2858	287	CP116718,CP116719	6977699
Pseudomonas aeruginosa 2856	287	CP116715,CP116716	7036624
Pseudomonas aeruginosa 2867	287	CP116721	7092945
Pseudomonas aeruginosa 2880	287	CP116724	7153626
Pseudomonas aeruginosa 2866	287	CP116720	7055952
Pseudomonas aeruginosa 2857	287	CP116717	7165834
Pseudomonas aeruginosa 2868	287	CP116722	7262764
Pseudomonas aeruginosa 2881	287	CP116725,CP116726	7200635
Pseudomonas aeruginosa 2872	287	CP116723	7112465
Pseudomonas aeruginosa 2875	287	CP116727,CP116728,CP116729	7395142
Pseudomonas aeruginosa MF1	287	CP117527	7043257
Pseudomonas aeruginosa 2022CK-00828	287	CP117749	6777049
Pseudomonas aeruginosa B-3509	287	CP117944	6792330
Pseudomonas aeruginosa B-3509	287	CP117974,CP117975	6846579
Pseudomonas aeruginosa HS18-89	287	CP084321,CP084322	7542056
Pseudomonas aeruginosa strain PA_D1	287	CP012585	6643823
Pseudomonas aeruginosa strain PA_D2	287	CP012578	6642996
Pseudomonas aeruginosa strain PA_D9	287	CP012580	6645477
Pseudomonas aeruginosa strain PA_D16	287	CP012581	6681975
Pseudomonas aeruginosa strain PA_D22	287	CP012583	6681981
Pseudomonas aeruginosa strain PA_D25	287	CP012584	6683204
Pseudomonas aeruginosa strain DN1	287	CP017099	6641902
Pseudomonas aeruginosa strain PA_D5	287	CP012579	6681992
Pseudomonas aeruginosa strain PA_D21	287	CP012582	6639108
Pseudomonas aeruginosa strain ATCC 15692	287	CP017149	6276434
Pseudomonas aeruginosa strain FA-HZ1	287	CP017353	6866790
Pseudomonas aeruginosa P23	287	JAPWKT000000000	6931140
Pseudomonas aeruginosa P9	287	JAPWLG000000000	6990601
Pseudomonas aeruginosa 0201761-1	287	CP117300	6901248
Pseudomonas aeruginosa SNDPR-01	287	CP119298	6423952
Pseudomonas aeruginosa strain PA1088	287	CP015001	6721480
Pseudomonas aeruginosa strain PA8281	287	CP015002	6928736
Pseudomonas aeruginosa strain PA11803	287	CP015003	7006578
Pseudomonas aeruginosa HS204	287	CP110190,CP110191	7272480
Pseudomonas aeruginosa HS337	287	CP116682	6947386
Pseudomonas aeruginosa strain PA7790	287	CP014999,CP015000	7067711
Pseudomonas aeruginosa 59	287	CP123953,CP123954,CP123955,CP123956	7364934
Pseudomonas aeruginosa strain B10W	287	CP017969	6723378
Pseudomonas aeruginosa strain AR_0092	287	MPBS00000000	6963676
Pseudomonas aeruginosa 2021CK-01159	287	CP124622,CP124623	6566841
Pseudomonas aeruginosa Li010	287	CP124600	6968785
Pseudomonas aeruginosa 2021CK-01161	287	CP124626,CP124627,CP124628,CP124629,CP124630,CP124631	7289872
Pseudomonas aeruginosa 2021CK-01157	287	CP124624,CP124625	6549570
Pseudomonas aeruginosa 2021CK-01158	287	CP124638,CP124639,CP124640	6588299
Pseudomonas aeruginosa 2021CK-01162	287	CP124632,CP124633,CP124634,CP124635,CP124636,CP124637	7447869
Pseudomonas aeruginosa 2021CK-01227	287	CP124663	6475465
Pseudomonas aeruginosa 2021CK-01197	287	CP124643,CP124644,CP124645	7466275
Pseudomonas aeruginosa 2021CK-01229	287	CP124665	6474081
Pseudomonas aeruginosa 2021CK-01198	287	CP124641,CP124642	6549207
Pseudomonas aeruginosa 2021CK-01315	287	CP124667	6596513
Pseudomonas aeruginosa 2021CK-01283	287	CP124666	6489094
Pseudomonas aeruginosa 2021CK-01445	287	CP124668	6581794
Pseudomonas aeruginosa 2021CK-01494	287	CP124669	6583426
Pseudomonas aeruginosa 2021CK-01536	287	CP124670	6374511
Pseudomonas aeruginosa 2020CK-00185	287	CP124646,CP124647	7182488
Pseudomonas aeruginosa 2020CK-00220	287	CP124648	6483169
Pseudomonas aeruginosa 2020CK-00218	287	CP124649,CP124650	7130619
Pseudomonas aeruginosa 2020CK-00217	287	CP124651	7164971
Pseudomonas aeruginosa 2021CK-01851	287	CP124654	6440143
Pseudomonas aeruginosa 2022CK-00096	287	CP124655	6986429
Pseudomonas aeruginosa 2022CK-00069	287	CP124657,CP124656	7050520
Pseudomonas aeruginosa 2021CK-01256	287	CP124664	6557834
Pseudomonas aeruginosa 2020CK-00443	287	CP124652,CP124653	6978306
Pseudomonas aeruginosa 2022CK-00160	287	CP124660,CP124661	7161364
Pseudomonas aeruginosa 2022CK-00068	287	CP124658,CP124659	7469983
Pseudomonas aeruginosa 2021CK-01633	287	CP124662	7288284
Pseudomonas aeruginosa CH1	287	CP084890	7186969
Pseudomonas aeruginosa strain PA14Or_reads	287	LT608330	6541482
Pseudomonas aeruginosa SF416	287	CP125288	6423038
Pseudomonas aeruginosa ZY156	287	CP125363,CP125364	7045512
Pseudomonas aeruginosa ZY94	287	CP125361,CP125362	7039758
Pseudomonas aeruginosa ZY36	287	CP125365,CP125366	7046433
Pseudomonas aeruginosa ZY1710	287	CP125367,CP125368	7045932
Pseudomonas aeruginosa NY5507	287	CP096929,CP096930,CP096931	6925568
Pseudomonas aeruginosa NY5506	287	CP096927,CP096928	6755261
Pseudomonas aeruginosa NY5524	287	CP096942,CP096943,CP096944	7269449
Pseudomonas aeruginosa NY5510	287	CP096932,CP096933	6802141
Pseudomonas aeruginosa NY5523	287	CP096941	6918147
Pseudomonas aeruginosa NY5520	287	CP096937,CP096938,CP096939,CP096940	6720609
Pseudomonas aeruginosa NY11254	287	CP096960	7044511
Pseudomonas aeruginosa NY11210	287	CP096958,CP096959	6970081
Pseudomonas aeruginosa NY11173	287	CP096956,CP096957	6978918
Pseudomonas aeruginosa NY5530	287	CP096946,CP096949,CP096947,CP096948	7117478
Pseudomonas aeruginosa NY5511	287	CP096934,CP096936,CP096935	6941060
Pseudomonas aeruginosa 3796A	287	OX638564,OX638565	7180077
Pseudomonas aeruginosa 3541	287	OX638610,OX638611,OX638612	7083008
Pseudomonas aeruginosa GIMC5036:PA150608	287	CP127242	6569819
Pseudomonas aeruginosa 22112	287	CP121766	7082165
Pseudomonas aeruginosa NY5525	287	CP096945	6740322
Pseudomonas aeruginosa NY5532	287	CP096950,CP096952,CP096951	7347548
Pseudomonas aeruginosa NY13936	287	CP096964	6852346
Pseudomonas aeruginosa NY13932	287	CP096961,CP096962,CP096963	6907196
Pseudomonas aeruginosa NY5535	287	CP096953,CP096955,CP096954	6906526
Pseudomonas aeruginosa TBCF10839	287	CP127016	6915509
Pseudomonas aeruginosa strain PAER4_119	287	CP013113	6504659
Pseudomonas aeruginosa strain SCVFeb	287	CP013477	6213026
Pseudomonas aeruginosa strain SCVJan	287	CP013478	6213029
Pseudomonas aeruginosa strain NHmuc	287	CP013479	6213276
Pseudomonas aeruginosa strain_87	287	CP128445	6276181
Pseudomonas aeruginosa LG2-2	287	CP101325	6343532
Pseudomonas aeruginosa Fe8-1	287	CP128505	6429397
Pseudomonas aeruginosa strain_9	287	CP128438	6303537
Pseudomonas aeruginosa Fe11-1	287	CP128506	6392724
Pseudomonas aeruginosa WS27-3	287	CP128507	6457547
Pseudomonas aeruginosa PA2818	287	CP129688	6927647
Pseudomonas aeruginosa PA2209	287	CP129687	6767841
Pseudomonas aeruginosa PA2500	287	CP129685,CP129686	7213853
Pseudomonas aeruginosa PA1045	287	CP129997,CP129995,CP129996	7008048
Pseudomonas aeruginosa PA272	287	CP129406,CP129405	7208244
Pseudomonas aeruginosa CW41	287	CP129496	6210214
Pseudomonas aeruginosa PA942	287	CP129200,CP129201	7402462
Pseudomonas aeruginosa LG03	287	CP129520	6264426
Pseudomonas aeruginosa TNP004	287	CP129518	6264388
Pseudomonas aeruginosa 2023CK-00048	287	ABKKYQ000000000	7085539
Pseudomonas aeruginosa AU10241	287	CP130752	6626157
Pseudomonas aeruginosa AU10241	287	CP130751	6626066
Pseudomonas aeruginosa AU10241	287	CP130750	6626075
Pseudomonas aeruginosa NY11352	287	CP132352	7060127
Pseudomonas aeruginosa BF-HWSs-0021-Pa	287	CP133416	6487327
Pseudomonas aeruginosa WF-HWSs-0049-Pa	287	CP133417	6436407
Pseudomonas aeruginosa BWD-25-0280-Pa	287	CP133418	6377950
Pseudomonas aeruginosa NY11084	287	CP120705	6955381
Pseudomonas aeruginosa SE5356	287	CP120704	6756543
Pseudomonas aeruginosa NY11104	287	CP120706	6670151
Pseudomonas aeruginosa NY5051	287	CP120707	7088996
Pseudomonas aeruginosa NY7570	287	CP120857	6757553
Pseudomonas aeruginosa NY7723	287	CP120708	7020185
Pseudomonas aeruginosa NY7483	287	CP120858	6927849
Pseudomonas aeruginosa NY4383	287	CP120859	7316070
Pseudomonas aeruginosa NY7583	287	CP120881,CP120882	7077359
Pseudomonas aeruginosa NY11384	287	CP120883,CP120884	6909576
Pseudomonas aeruginosa ZYPA1927	287	CP133751,CP133752	6953545
Pseudomonas aeruginosa ZYPA187	287	CP133753,CP133754	7190903
Pseudomonas aeruginosa TJM4	287	CP134695	7044507
Pseudomonas aeruginosa Paer3554	287	CP135096	6899894
Pseudomonas aeruginosa Paer3771	287	CP135095	6960573
Pseudomonas aeruginosa Paer3125	287	CP135099,CP135100	6778234
Pseudomonas aeruginosa Paer3285	287	CP135097	7037814
Pseudomonas aeruginosa Paer2090	287	CP135098	6790832
Pseudomonas aeruginosa CP-1	287	CP135173	6655103
Pseudomonas aeruginosa PARM_L1	287	CP135174	6468200
Pseudomonas aeruginosa 2348	287	CP135191	6264603
Pseudomonas aeruginosa PARM_Z1	287	CP135175	6566704
Pseudomonas aeruginosa 2296	287	CP135189	6264998
Pseudomonas aeruginosa 2304	287	CP135190	6264550
Pseudomonas aeruginosa R18-20	287	CP136014,CP136015	6963896
Pseudomonas aeruginosa NY3649	287	CP124612	6921578
Pseudomonas aeruginosa UO299	287	CP136399	6882929
Pseudomonas aeruginosa 2718	287	CP103789	6445503
Pseudomonas aeruginosa 8247	287	CP103790	6936159
Pseudomonas aeruginosa XM8	287	CP136432	6802202
Pseudomonas aeruginosa GOM9	287	CP136539	6889943
Pseudomonas aeruginosa PA12	287	CP136598,CP136599	7462919
Pseudomonas aeruginosa 613.16	287	CP110667	7117619
Pseudomonas aeruginosa A6-17	287	CP136800	6338611
Pseudomonas aeruginosa HPA2660	287	CP137486	6684200
Pseudomonas aeruginosa HPA2120	287	CP137487,CP137488,CP137489	6857498
Pseudomonas aeruginosa HPA2017	287	CP137490	6716928
Pseudomonas aeruginosa HPA1346	287	CP137493,CP137494	6906674
Pseudomonas aeruginosa HPA1406	287	CP137491,CP137492	7062540
Pseudomonas aeruginosa HPA0663	287	CP137498,CP137499	6978799
Pseudomonas aeruginosa HPA0875	287	CP137495,CP137496,CP137497	6996622
Pseudomonas aeruginosa HPA0384	287	CP137500,CP137501,CP137502,CP137503	7092547
Pseudomonas aeruginosa HPA0124	287	CP137504	6967382
Pseudomonas aeruginosa HPA0044	287	CP137505,CP137506	7094632
Pseudomonas aeruginosa HPA0698	287	CP137507,CP137508,CP137509	6821161
Pseudomonas aeruginosa HPA0310	287	CP137510,CP137511	6699188
Pseudomonas aeruginosa HPA0271	287	CP137512,CP137513	6859397
Pseudomonas aeruginosa HPA0170	287	CP137514,CP137515,CP137516	6796361
Pseudomonas aeruginosa HPA0118	287	CP137522,CP137523	6976144
Pseudomonas aeruginosa CDC1270	287	CP137556	7082821
Pseudomonas aeruginosa CUVET21-397	287	CP116933	6918551
Pseudomonas aeruginosa CUVET20-956	287	CP116934	6930946
Pseudomonas aeruginosa CUVET18-860	287	CP116935	6978549
Pseudomonas aeruginosa PAO1F	287	CP137694	6275358
Pseudomonas aeruginosa FELIX_MS457	287	CP137714	6274395
Pseudomonas aeruginosa FELIX_MS463	287	CP137716	6310317
Pseudomonas aeruginosa FELIX_MS461	287	CP137715	6270416
Pseudomonas aeruginosa JBPA	287	CP138326	7352680
Pseudomonas aeruginosa 2023CK-01249	287	ABNGAN000000000	7037146
Pseudomonas aeruginosa strain KUD2	287	CP138577	6941065
Pseudomonas aeruginosa DB-1	287	CP104901	7282144
Pseudomonas aeruginosa 2293	287	CP139437	6264820
Pseudomonas aeruginosa 136790	287	CP139424	6988579
Pseudomonas aeruginosa 19-3158	287	CP140111,CP140112	7376277
Pseudomonas aeruginosa FI-17645	287	CP133738	7132031
Pseudomonas aeruginosa FI-14/157	287	CP133737	7066341
Pseudomonas aeruginosa UKJ55	287	CP141072,CP141073,CP141074	7257474
Pseudomonas aeruginosa CPA0087	287	CP137562	6830322
Pseudomonas aeruginosa DDRC3	287	CP137563	7053364
Pseudomonas aeruginosa CPA0053	287	CP137561	6822858
Pseudomonas aeruginosa BJ86	287	CP133755,CP133756	7388189
Pseudomonas aeruginosa 2347	287	CP141268	6264553
Pseudomonas aeruginosa 2464	287	CP141270	6265079
Pseudomonas aeruginosa 2492	287	CP141271	6264653
Pseudomonas aeruginosa 2508	287	CP141272	6264666
Pseudomonas aeruginosa 2507	287	CP141269	6264657
Pseudomonas aeruginosa L3	287	CP142026	6389938
Pseudomonas aeruginosa 2023CK-01336	287	CP141753	7181357
Pseudomonas aeruginosa ZM21	287	CP141683,CP141684	7084671
Pseudomonas aeruginosa PA14-GFP	287	CP141770	6374651
Pseudomonas aeruginosa Paer4	287	CP036492	6275467
Pseudomonas aeruginosa Tongji	287	CP142601	6369381
Pseudomonas aeruginosa LRJ32	287	CP115191	7170868
Pseudomonas aeruginosa F076	287	CP115196,CP115197	7063814
Pseudomonas aeruginosa F077	287	CP115193,CP115194,CP115195	6625749
Pseudomonas aeruginosa F078	287	CP115192	7070483
Pseudomonas aeruginosa F075	287	CP115198	6484210
Pseudomonas aeruginosa F074	287	CP115199	6406245
Pseudomonas aeruginosa F073	287	CP115200	6844990
Pseudomonas aeruginosa F070	287	CP115203	6349770
Pseudomonas aeruginosa F071	287	CP115202	6821696
Pseudomonas aeruginosa F072	287	CP115201	6741345
Pseudomonas aeruginosa F068	287	CP115205,CP115206	6692538
Pseudomonas aeruginosa F069	287	CP115204	6463324
Pseudomonas aeruginosa F065	287	CP115210,CP115209	6983747
Pseudomonas aeruginosa F066	287	CP115208	6623485
Pseudomonas aeruginosa F067	287	CP115207	6371888
Pseudomonas aeruginosa F062	287	CP115215	6951289
Pseudomonas aeruginosa F064	287	CP115211,CP115212	6885825
Pseudomonas aeruginosa F063	287	CP115213,CP115214	6846089
Pseudomonas aeruginosa F061	287	CP115218,CP115216,CP115217	7362958
Pseudomonas aeruginosa F060	287	CP115219	6701210
Pseudomonas aeruginosa F058	287	CP115221	6466287
Pseudomonas aeruginosa F057	287	CP115222	6667486
Pseudomonas aeruginosa F059	287	CP115220	6355885
Pseudomonas aeruginosa F054	287	CP115225	6539580
Pseudomonas aeruginosa F055	287	CP115224	6805380
Pseudomonas aeruginosa F056	287	CP115223	6805381
Pseudomonas aeruginosa F053	287	CP115226	6427097
Pseudomonas aeruginosa F052	287	CP115227,CP115228,CP115229	6676389
Pseudomonas aeruginosa F051	287	CP115231,CP115230	7028030
Pseudomonas aeruginosa F050	287	CP115232	6464048
Pseudomonas aeruginosa F048	287	CP115234	6885188
Pseudomonas aeruginosa F049	287	CP115233	6885195
Pseudomonas aeruginosa F046	287	CP115237,CP115238	6942058
Pseudomonas aeruginosa F047	287	CP115235,CP115236	7080100
Pseudomonas aeruginosa F042	287	CP115244	6391808
Pseudomonas aeruginosa F043	287	CP115243	6391834
Pseudomonas aeruginosa F045	287	CP115239,CP115240,CP115241	6590325
Pseudomonas aeruginosa F041	287	CP115245	6675552
Pseudomonas aeruginosa F044	287	CP115242	6719167
Pseudomonas aeruginosa F040	287	CP115246	6675537
Pseudomonas aeruginosa F039	287	CP115247	6675561
Pseudomonas aeruginosa F037	287	CP115249	6789046
Pseudomonas aeruginosa F038	287	CP115248	6564266
Pseudomonas aeruginosa F035	287	CP115251	6784064
Pseudomonas aeruginosa F036	287	CP115250	6499555
Pseudomonas aeruginosa F034	287	CP115252	6249695
Pseudomonas aeruginosa F032	287	CP115254	6451040
Pseudomonas aeruginosa F033	287	CP115253	6464339
Pseudomonas aeruginosa F031	287	CP115255	6451008
Pseudomonas aeruginosa F029	287	CP115257	6628136
Pseudomonas aeruginosa F028	287	CP115258	6472939
Pseudomonas aeruginosa F030	287	CP115256	6450959
Pseudomonas aeruginosa F027	287	CP115259	6771733
Pseudomonas aeruginosa F025	287	CP115261	6648067
Pseudomonas aeruginosa F026	287	CP115260	6811095
Pseudomonas aeruginosa F023	287	CP115263,CP115264	6611669
Pseudomonas aeruginosa F024	287	CP115262	7134225
Pseudomonas aeruginosa F022	287	CP115265,CP115266	6750386
Pseudomonas aeruginosa F020	287	CP115269	6944747
Pseudomonas aeruginosa F021	287	CP115267,CP115268	6804329
Pseudomonas aeruginosa F019	287	CP115270	6586672
Pseudomonas aeruginosa F017	287	CP115272	6705126
Pseudomonas aeruginosa F018	287	CP115271	6556621
Pseudomonas aeruginosa F015	287	CP115274	6501549
Pseudomonas aeruginosa F013	287	CP115276	6595088
Pseudomonas aeruginosa F014	287	CP115275	6744622
Pseudomonas aeruginosa F016	287	CP115273	6967501
Pseudomonas aeruginosa F012	287	CP115277	6883553
Pseudomonas aeruginosa F010	287	CP115280,CP115281,CP115282	6991023
Pseudomonas aeruginosa F009	287	CP115283	6736094
Pseudomonas aeruginosa F011	287	CP115278,CP115279	6941247
Pseudomonas aeruginosa F008	287	CP115284	6967870
Pseudomonas aeruginosa F007	287	CP115285,CP115286	7050345
Pseudomonas aeruginosa F004	287	CP115289	6541477
Pseudomonas aeruginosa F005	287	CP115288	6441832
Pseudomonas aeruginosa F006	287	CP115287	6300760
Pseudomonas aeruginosa F003	287	CP115291,CP115290	6525632
Pseudomonas aeruginosa 382	287	CP115293,CP115292	7136351
Pseudomonas aeruginosa 199	287	CP115295	6278469
Pseudomonas aeruginosa 214	287	CP115294	6702193
Pseudomonas aeruginosa 188	287	CP115296	6510093
Pseudomonas aeruginosa 37	287	CP115298	6621869
Pseudomonas aeruginosa 135	287	CP115297	6369971
Pseudomonas aeruginosa 20	287	CP115299	6355870
Pseudomonas aeruginosa F002	287	CP115481	7076089
Pseudomonas aeruginosa F001	287	CP115482	6967503
Pseudomonas aeruginosa PA14_L9_36.22_ST2326	287	CP143902	6695986
Pseudomonas aeruginosa PA27_WM3_03.23_ST27	287	CP143897	6716152
Pseudomonas aeruginosa PA26_WM3_03.23_ST27	287	CP143899	6716160
Pseudomonas aeruginosa PA19_NI3_44.22_ST207	287	CP143900	6553367
Pseudomonas aeruginosa PA11_WM3_21.22_ST27	287	CP143898	6716160
Pseudomonas aeruginosa PA13_L17_27.22_ST207	287	CP143903	6386304
Pseudomonas aeruginosa PA12_L1_25.22_ST207	287	CP143901	6544202
Pseudomonas aeruginosa PA15_L5_37.22_ST773_VIM2	287	CP143906	6892720
Pseudomonas aeruginosa PA18_L3_44.22_ST308_NDM1	287	CP143904,CP143905	7080283
Pseudomonas aeruginosa PA4_YH3_36.21_ST773_NDM1	287	CP143908	6818848
Pseudomonas aeruginosa PA7_SE3_14.22_ST654_NDM1	287	CP143907	7025878
Pseudomonas aeruginosa 2023CK-01621	287	CP143357	6964336
Pseudomonas aeruginosa CH1	287	CP144289	7330817
Pseudomonas aeruginosa SH1B	287	CP146219	6810283
Pseudomonas aeruginosa HDR5_1	287	CP146908	7822141
Pseudomonas aeruginosa IPA34	287	CP132949	6933016
Pseudomonas aeruginosa 1709-25403	287	CP131614,CP131615	7493508
Pseudomonas aeruginosa SH3A	287	CP146217	6387194
Pseudomonas aeruginosa SH2D	287	CP146218	6573138
Pseudomonas aeruginosa nmFLRO1	287	CP146220	6202559
Pseudomonas aeruginosa mFLRO1	287	CP146221	6162747
Pseudomonas aeruginosa 2024CK-00032	287	ABPTYU000000000	7296574
Pseudomonas aeruginosa 1359-2	287	CP147721	7171342
Pseudomonas aeruginosa GN06288	287	CP147541	6369881
Pseudomonas aeruginosa GN05219	287	CP147601,CP147602	6427997
Pseudomonas aeruginosa GN04922	287	CP147558	6961786
Pseudomonas aeruginosa GN06816	287	CP147542	6370025
Pseudomonas aeruginosa GN04821	287	CP147557	6961640
Pseudomonas aeruginosa GN06251	287	CP147622,CP147624,CP147623	6979071
Pseudomonas aeruginosa GN06858	287	CP147625,CP147627,CP147626	6979059
Pseudomonas aeruginosa GN05356	287	CP147619	6488358
Pseudomonas aeruginosa GN04844	287	CP147618	6488214
Pseudomonas aeruginosa S1	287	CP148035	6805602
Pseudomonas aeruginosa 2023CK-01620	287	CP149513	7009390
Pseudomonas aeruginosa FELIX_MS413	287	CP149578	6275045
Pseudomonas aeruginosa LYSZa2	287	CP115964	6638980
Pseudomonas aeruginosa HN232	287	CP151543,CP151545,CP151546,CP151547,CP151544	6917229
Pseudomonas aeruginosa HN148	287	CP151647,CP151648,CP151649	6889145
Pseudomonas aeruginosa 18083286	287	CP110368	6433752
Pseudomonas aeruginosa 2016N06-105	287	CP131782	7006387
Pseudomonas aeruginosa 2016C06-003	287	CP131780	7128425
Pseudomonas aeruginosa 2016S09-057	287	CP131781	7040896
Pseudomonas aeruginosa 2014S09-209	287	CP131785,CP131786	7185047
Pseudomonas aeruginosa 2016C02-074	287	CP131783	6885412
Pseudomonas aeruginosa 2016S01-136	287	CP131784	6998574
Pseudomonas aeruginosa 2014S07-062	287	CP131787	6668900
Pseudomonas aeruginosa 2014S06-172	287	CP131788,CP131789,CP131790	6975746
Pseudomonas aeruginosa 2014S05-249	287	CP131791,CP131792,CP131793	7005064
Pseudomonas aeruginosa 2014S01-136	287	CP131794	6312609
Pseudomonas aeruginosa U804	287	CP152087	6217899
Pseudomonas aeruginosa 2570	287	CP138512	6265010
Pseudomonas aeruginosa 2573	287	CP138511	6264562
Pseudomonas aeruginosa 2572	287	CP138510	6264677
Pseudomonas aeruginosa 2571	287	CP138509	6264672
Pseudomonas aeruginosa PS03095	287	CP152373	6541669
Pseudomonas aeruginosa PAE3	287	CP154349,CP154350	7076847
Pseudomonas aeruginosa CUVET23-830	287	CP130957	6922301
Pseudomonas aeruginosa 2024CK-00357	287	ABRRDA000000000	6199891
Pseudomonas aeruginosa PA_HN008	287	CP118564	6591441
Pseudomonas aeruginosa PA_HN004	287	CP118565	6447198
Pseudomonas aeruginosa PA_HN005	287	CP118566	6795494
Pseudomonas aeruginosa PA_HN006	287	CP113235	6802378
Pseudomonas aeruginosa TY922	287	CP155639	6676742
Pseudomonas aeruginosa 2024CK-00356	287	ABRRCZ000000000	6234112
Pseudomonas aeruginosa 2024CK-00455	287	ABRVJC000000000	7078966
Pseudomonas aeruginosa P2550	287	CP156078	7035441
Pseudomonas aeruginosa MPAO1	287	CP156996	6268401
Pseudomonas aeruginosa FI-26059	287	CP150882	7247732
Pseudomonas aeruginosa FIDG-26323	287	CP150883,CP150884	7321695
Pseudomonas aeruginosa PAO1DF	287	CP157086	6275199
Pseudomonas aeruginosa mPAO1:PA4308	287	CP157085	6281640
Pseudomonas aeruginosa PAO1F_delta_fleQ	287	CP157087	6274003
Pseudomonas aeruginosa mPAO1	287	CP157217	6275453
Pseudomonas aeruginosa NPA09B	287	CP157581	6712292
Pseudomonas aeruginosa strain PcyII-10	287	LT673656	6288645
Pseudomonas aeruginosa strain PA_154197	287	CP014866	6445239
Pseudomonas aeruginosa strain RIVM-EMC2982	287	CP016955	7380063
Pseudomonas aeruginosa strain E6130952	287	CP020603,CP020602	7077406
Pseudomonas aeruginosa strain PASGNDM345	287	CP020703	6893164
Pseudomonas aeruginosa strain PASGNDM699	287	CP020704	6985102
Pseudomonas aeruginosa 2023CK-01480	287	ABPGXW000000000	7158384
Pseudomonas aeruginosa SRPA1308	287	CP158570,CP158571,CP158572,CP158573,CP158574	7488850
Pseudomonas aeruginosa Y010	287	CP158050	6415628
Pseudomonas aeruginosa P1110	287	CP158051	7059884
Pseudomonas aeruginosa CI00795	287	CP158022	6360911
Pseudomonas aeruginosa 1001d0_1	287	CP162335	6430473
Pseudomonas aeruginosa 0303d1.1	287	CP162336	6872512
Pseudomonas aeruginosa DL2	287	CP160311	6905727
Pseudomonas aeruginosa PAHT-1	287	CP163544,CP163545	6721953
Pseudomonas aeruginosa PaSz	287	AP031604	6398572
Pseudomonas aeruginosa M7242404	287	CP166817,CP166818	7185270
Pseudomonas aeruginosa M6121663	287	CP166819,CP166820	7282933
Pseudomonas aeruginosa J5083553	287	CP166821,CP166822	7201483
Pseudomonas aeruginosa D9203039	287	CP166823	6909706
Pseudomonas aeruginosa strain 124	287	CP021774	7008516
Pseudomonas aeruginosa strain 58	287	CP021775	7241575
Pseudomonas aeruginosa YK1	287	CP166913,CP166914	6229333
Pseudomonas aeruginosa 9SWL_IVRI	287	CP167886	6350503
Pseudomonas aeruginosa 114HNS12_IVRI	287	CP167887	6336819
Pseudomonas aeruginosa 33008169	287	CP167888	6410204
Pseudomonas aeruginosa 0102d1_7	287	CP167983	6799704
Pseudomonas aeruginosa 0304d2	287	CP167984	6720513
Pseudomonas aeruginosa 0805d0	287	CP167986	6304118
Pseudomonas aeruginosa 0502d1	287	CP167985	6413472
Pseudomonas aeruginosa H12O	287	CP142443,CP142444	6899727
Pseudomonas aeruginosa S33	287	CP142446	6911712
Pseudomonas aeruginosa S40	287	CP142445	6853233
Pseudomonas aeruginosa S68	287	CP142447	6908326
Pseudomonas aeruginosa C26	287	CP142448	6850351
Pseudomonas aeruginosa B81	287	CP142449,CP142450	6973525
Pseudomonas aeruginosa CIMT2	287	CP169522	7193015
Pseudomonas aeruginosa PAE_a2'	287	CP169758	6443510
Pseudomonas aeruginosa PAE_173	287	CP169759	6605428
Pseudomonas aeruginosa PAE_204	287	CP169760	6366566
Pseudomonas aeruginosa PAE_CN 5	287	CP169761	6430599
Pseudomonas aeruginosa PAE_207	287	CP169762	6602885
Pseudomonas aeruginosa PAE_16AN	287	CP169763	6532952
Pseudomonas aeruginosa PAE_SAV 5	287	CP169764	6211170
Pseudomonas aeruginosa PAE_32AN	287	CP169765	6465612
Pseudomonas aeruginosa CW13	287	CP130900	6373804
Pseudomonas aeruginosa PAO1_WT_HKU	287	CP170370	6263052
Pseudomonas aeruginosa MAS152	287	CP139036,CP139037	7448751
Pseudomonas aeruginosa PAXJ	287	CP171230	6256232
Pseudomonas aeruginosa W220606	287	CP171271	6533470
Pseudomonas aeruginosa W221205R	287	CP171272	6248181
Pseudomonas aeruginosa W221205	287	CP171349	6458474
Pseudomonas aeruginosa AUS-1; MLST 649	287	CP104784	6376012
Pseudomonas aeruginosa AUS-2; MLST 775	287	CP104783	6132418
Pseudomonas aeruginosa MPAO1	287	CP116237	6261424
Pseudomonas aeruginosa PPA14	287	CP171840	6724173
Pseudomonas aeruginosa pat0103	287	CP172306	6829274
Pseudomonas aeruginosa Colony464	287	CP078564	6905221
Pseudomonas aeruginosa strain 84	287	CP021999	6566724
Pseudomonas aeruginosa strain 127	287	CP022000	7148302
Pseudomonas aeruginosa strain 1242	287	CP022002	7050510
Pseudomonas aeruginosa strain 1207	287	CP022001	7411863
Pseudomonas aeruginosa PA64	287	CP159840,CP159838,CP159839	7391366
Pseudomonas aeruginosa PA3117	287	CP159841,CP159842,CP159843,CP159844,CP159845	7433808
Pseudomonas aeruginosa 100690	287	CP159883,CP159884	6990771
Pseudomonas aeruginosa T117	287	CP159885	6233945
Pseudomonas aeruginosa P118	287	CP159886	6272210
Pseudomonas aeruginosa P113	287	CP159887	6233938
Pseudomonas aeruginosa 238628E_ID004	287	CP172848	6241720
Pseudomonas aeruginosa 238641E_ID020	287	CP172849	6452400
Pseudomonas aeruginosa 238638E_ID017	287	CP172850	6644873
Pseudomonas aeruginosa 238635E_ID014	287	CP172853	6528294
Pseudomonas aeruginosa 238636E_ID015	287	CP172852	6494022
Pseudomonas aeruginosa 238637E_ID016	287	CP172851	6529781
Pseudomonas aeruginosa 238634E_ID013	287	CP172854	6459610
Pseudomonas aeruginosa 238633E_ID012	287	CP172855	6329299
Pseudomonas aeruginosa 238632E_ID011	287	CP172856	6655210
Pseudomonas aeruginosa 238631E_ID009	287	CP172857	6265160
Pseudomonas aeruginosa 238630E_ID008	287	CP172858	6254301
Pseudomonas aeruginosa 238627E_ID003	287	CP172860	6392455
Pseudomonas aeruginosa 238629E_ID006	287	CP172859	6510369
Pseudomonas aeruginosa PA7077	287	CP173020	6354499
Pseudomonas aeruginosa PA7078	287	CP173019	6356170
Pseudomonas aeruginosa PA6567	287	CP173021	7226944
Pseudomonas aeruginosa PA6536	287	CP173022	7067106
Pseudomonas aeruginosa PA5957	287	CP173023	7007249
Pseudomonas aeruginosa HN41	287	CP173219,CP173220	7341469
Pseudomonas aeruginosa CF2843GFP	287	CP173359	6350848
Pseudomonas aeruginosa PAE975	287	CP069363,CP069364	6574100
Pseudomonas aeruginosa 18C53	287	CP127342	6410639
Pseudomonas aeruginosa PA103_delta_UT+fleQ strain PA103_delta_UT+fleQ	287	CP157460	6769031
Pseudomonas aeruginosa LXZ1	287	CP142723	6446933
Pseudomonas aeruginosa HFL.SG.jS	287	CP174500	6485617
Pseudomonas aeruginosa KS1-2	287	CP174508	6353425
Pseudomonas aeruginosa SKYC.SG.Lo	287	CP174606	6266148
Pseudomonas aeruginosa USA_2_Control	287	CP127121	6301347
Pseudomonas aeruginosa USA_2_BIM	287	CP127120	6301445
Pseudomonas aeruginosa PA01_BIM	287	CP127124	6216926
Pseudomonas aeruginosa Ned_5_BIM	287	CP127122	6291135
Pseudomonas aeruginosa Ned_5_Control	287	CP127123	6279641
Pseudomonas aeruginosa PA01_Control	287	CP127125	6259812
Pseudomonas aeruginosa 2-216	287	CP158049	6740159
Pseudomonas aeruginosa IGLPR01	287	CP176424	6682021
Pseudomonas aeruginosa GTVSS-024	287	CP176684	6441980
Pseudomonas aeruginosa HPHA13	287	CP125780	6663286
Pseudomonas aeruginosa SHPHC59	287	CP125729,CP125730	6865364
Pseudomonas aeruginosa 101901100740-1	287	CP127387	6393271
Pseudomonas aeruginosa 13-201116-5231	287	CP127388	6757931
Pseudomonas aeruginosa PAO1-UW	287	CP126695	6275467
Pseudomonas aeruginosa WK172	287	CP060004	6837681
Pseudomonas aeruginosa WK190	287	CP060005,CP060006	6941384
Pseudomonas aeruginosa J215	287	CP176783	6841660
Pseudomonas aeruginosa DG-1	287	CP176811	6734315
Pseudomonas aeruginosa FS26	287	CP177227	6399073
Pseudomonas aeruginosa SM45	287	CP177242	6538512
Pseudomonas aeruginosa WYT	287	CP177247	6958497
Pseudomonas aeruginosa Pa021	287	CP177307	6334617
Pseudomonas aeruginosa 1485138	287	CP158482	7188544
Pseudomonas aeruginosa YB1	287	CP172962,CP172963	6859908
Pseudomonas aeruginosa PA492	287	CP178225	7021937
Pseudomonas aeruginosa UPMP2502	287	CP180618	6264691
Pseudomonas aeruginosa UPMP2478	287	CP180620	6265044
Pseudomonas aeruginosa UPMP2505	287	CP180617	6264718
Pseudomonas aeruginosa UPMP2476	287	CP180621	6265079
Pseudomonas aeruginosa UPMP2488	287	CP180619	6264789
Pseudomonas aeruginosa UPMP2469	287	CP180623	6264934
Pseudomonas aeruginosa UPMP2475	287	CP180622	6264718
Pseudomonas aeruginosa 51	287	CP180593	6900472
Pseudomonas aeruginosa 62	287	CP180594	6898308
Pseudomonas aeruginosa 61	287	CP180595	6898883
Pseudomonas aeruginosa 60	287	CP180596	6898890
Pseudomonas aeruginosa ST175LTH	287	CP181089,CP181090	6899903
Pseudomonas aeruginosa PACL	287	CP120871	6859154
Pseudomonas aeruginosa strain Ocean-1175	287	CP022525	6943220
Pseudomonas aeruginosa strain Ocean-1155	287	CP022526	6952237
Pseudomonas aeruginosa strain L10	287	CP019338	6661962
Pseudomonas aeruginosa strain PA83	287	CP017293,CP017294	7214314
Pseudomonas aeruginosa strain PA_150577	287	CP017306	6334472
Pseudomonas aeruginosa strain 12939	287	CP024477	6621378
Pseudomonas aeruginosa strain PB369	287	CP025049	6526814
Pseudomonas aeruginosa strain PB368	287	CP025050	6638559
Pseudomonas aeruginosa strain PB350	287	CP025055	6752870
Pseudomonas aeruginosa strain PB367	287	CP025056	6752906
Pseudomonas aeruginosa strain F5677	287	CP026680	6645227
Pseudomonas aeruginosa strain AR_0360	287	CP027165	6463575
Pseudomonas aeruginosa strain AR_0354	287	CP027171	6747010
Pseudomonas aeruginosa strain AR_0353	287	CP027172,CP027173	7282236
Pseudomonas aeruginosa strain AR_0230	287	CP027174,CP027175,CP027176	7086054
Pseudomonas aeruginosa strain AR_0356	287	CP027169,CP027168,CP027170,CP027167	7247865
Pseudomonas aeruginosa strain AR_0357	287	CP027166	7162784
Pseudomonas aeruginosa strain CR1	287	CP020560,CP020561	6164858
Pseudomonas aeruginosa strain MRSN12280	287	CP028162	7050928
Pseudomonas aeruginosa strain AR_0443	287	CP029147	6776714
Pseudomonas aeruginosa strain AR_0440	287	CP029148	7167215
Pseudomonas aeruginosa strain AR439	287	CP029097,CP029095,CP029096	7578039
Pseudomonas aeruginosa strain AR442	287	CP029090	7267567
Pseudomonas aeruginosa strain AR445	287	CP029088	7125975
Pseudomonas aeruginosa strain AR441	287	CP029093,CP029091,CP029092,CP029094	7245771
Pseudomonas aeruginosa strain AR444	287	CP029089	6853499
Pseudomonas aeruginosa strain JB2	287	CP028917	6867314
Pseudomonas aeruginosa strain WCHPA075019	287	CP028584	6886080
Pseudomonas aeruginosa strain AR_0095	287	CP027538	6822666
Pseudomonas aeruginosa strain AR_0446	287	CP029660	6475581
Pseudomonas aeruginosa strain CCUG 70744	287	CP023255	6859232
Pseudomonas aeruginosa strain AR_0110	287	CP029745	6799785
Pseudomonas aeruginosa strain K34-7	287	CP029707,CP029708	7042452
Pseudomonas aeruginosa strain AR_460	287	CP030351	6303875
Pseudomonas aeruginosa strain AR_455	287	CP030328	6540996
Pseudomonas aeruginosa strain AR_458	287	CP030327	6685102
Pseudomonas aeruginosa strain NCTC9433	287	LS483497	6440688
Pseudomonas aeruginosa strain ATCC 27853	287	CP011857	6833187
Pseudomonas aeruginosa strain HS9	287	CP030861	6876988
Pseudomonas aeruginosa strain Y89	287	CP030913,CP030914	6954674
Pseudomonas aeruginosa strain Y82	287	CP030912	7106857
Pseudomonas aeruginosa strain Y31	287	CP030910	6831076
Pseudomonas aeruginosa strain Y71	287	CP030911	6940949
Pseudomonas aeruginosa strain PABL012	287	CP031659	6546467
Pseudomonas aeruginosa strain PABL017	287	CP031660	6503460
Pseudomonas aeruginosa strain 24Pae112	287	CP029605	7097241
Pseudomonas aeruginosa strain WPB100	287	CP031877	6869565
Pseudomonas aeruginosa strain WPB099	287	CP031878	6872115
Pseudomonas aeruginosa strain WPB101	287	CP031876	6871984
Pseudomonas aeruginosa strain WPB098	287	CP031879	6515212
Pseudomonas aeruginosa strain AR_0111	287	CP032257,CP032256	7075653
Pseudomonas aeruginosa strain BA7823	287	CP032569	6876788
Pseudomonas aeruginosa strain 268	287	CP032761	7030474
Pseudomonas aeruginosa strain 6762	287	CP030075	6714842
Pseudomonas aeruginosa strain PA-3	287	CP033084	6327308
Pseudomonas aeruginosa strain BA15561	287	CP033432	6793961
Pseudomonas aeruginosa strain SP4528	287	CP033439	6877287
Pseudomonas aeruginosa strain BH9	287	CP029713,CP029714	7197041
Pseudomonas aeruginosa strain H26027	287	CP033684	7079598
Pseudomonas aeruginosa strain H25883	287	CP033686	6706800
Pseudomonas aeruginosa strain H26023	287	CP033685	6729216
Pseudomonas aeruginosa strain FDAARGOS_532 strain Not applicable	287	CP033771,CP033772,CP033773	6931252
Pseudomonas aeruginosa strain FDAARGOS_571 strain Not applicable	287	CP033833	6999770
Pseudomonas aeruginosa strain FDAARGOS_501 strain Not applicable	287	CP033843	6865838
Pseudomonas aeruginosa strain FDAARGOS_505 strain Not applicable	287	CP033832	7029824
Pseudomonas aeruginosa strain FDAARGOS_570 strain Not applicable	287	CP033835,CP033834	7155137
Pseudomonas aeruginosa strain IMP-13	287	CP034354,CP034355	7178010
Pseudomonas aeruginosa strain B41226	287	CP034368	6814295
Pseudomonas aeruginosa strain SP4371	287	CP034369	6937609
Pseudomonas aeruginosa strain SP2230	287	CP034434	6976603
Pseudomonas aeruginosa strain B14130	287	CP034435	6759594
Pseudomonas aeruginosa strain B17932	287	CP034436	6744658
Pseudomonas aeruginosa strain PGN5	287	CP032541	6264451
Pseudomonas aeruginosa strain PGN4	287	CP032540	6264422
Pseudomonas aeruginosa strain SP4527	287	CP034409	7005215
Pseudomonas aeruginosa strain LW	287	CP022478	6824837
Pseudomonas aeruginosa strain paerg000	287	LR130528	6493562
Pseudomonas aeruginosa strain paerg002	287	LR130527	6451470
Pseudomonas aeruginosa strain paerg004	287	LR130531	6452809
Pseudomonas aeruginosa strain paerg003	287	LR130530	6433962
Pseudomonas aeruginosa strain paerg005	287	LR130534	6931425
Pseudomonas aeruginosa strain paerg009	287	LR130533	6941287
Pseudomonas aeruginosa strain paerg010	287	LR130536	6433960
Pseudomonas aeruginosa strain paerg011	287	LR130535	6434133
Pseudomonas aeruginosa strain paerg012	287	LR130537	6434020
Pseudomonas aeruginosa strain NCTC11445	287	LR134308	6766292
Pseudomonas aeruginosa strain NCTC12903	287	LR134309	6839985
Pseudomonas aeruginosa strain NCTC13715	287	LR134330	6765311
Pseudomonas aeruginosa strain NCTC10728	287	LR134342	6363395
Pseudomonas aeruginosa strain PAO1161	287	CP032126	6383803
Pseudomonas aeruginosa strain 1334/14	287	CP035739	6902135
Pseudomonas aeruginosa strain E80	287	CP031677	6819140
Pseudomonas aeruginosa strain PA-VAP-3	287	CP028330	6665262
Pseudomonas aeruginosa strain PA-VAP-1	287	CP028332	6382137
Pseudomonas aeruginosa strain PA-VAP-2	287	CP028331	6283481
Pseudomonas aeruginosa strain PA-VAP-4	287	CP028368	6271764
Pseudomonas aeruginosa strain AES1M	287	CP037925	6373139
Pseudomonas aeruginosa strain AES1R	287	CP037926	6373893
Pseudomonas aeruginosa strain AJ D 2	287	CP038661	6281520
Pseudomonas aeruginosa strain PRD-10	287	CP039749	6811689
Pseudomonas aeruginosa strain PA298	287	CP040127,CP040126	6935668
Pseudomonas aeruginosa strain 1	287	LS998783,LS998784	7231910
Pseudomonas aeruginosa strain NCTC13359	287	LR590473	6791490
Pseudomonas aeruginosa strain NCTC13620	287	LR590472	6779267
Pseudomonas aeruginosa strain NCTC13618	287	LR590474	6788588
Pseudomonas aeruginosa strain FDAARGOS_767 strain Not applicable	287	CP041008	6263676
Pseudomonas aeruginosa strain FDAARGOS_610 strain Not applicable	287	CP041013	6792215
Pseudomonas aeruginosa strain 60503	287	CP041774	6809062
Pseudomonas aeruginosa strain A681	287	CP041771	6616247
Pseudomonas aeruginosa strain 1705-19119 strain 519119	287	CP041773	6714255
Pseudomonas aeruginosa strain 243931	287	CP041772	6514208
Pseudomonas aeruginosa strain SCAID WND2-2019 strain Swab from not healing wound	287	CP041786	6185611
Pseudomonas aeruginosa strain SCAID WND3-2019 strain Swab from not healing wound	287	CP041785	6382154
Pseudomonas aeruginosa strain SCAID WND1-2019 strain Swab from not healing wound of the patient with a syndrome of diabetic foot	287	CP041787	6267146
Pseudomonas aeruginosa strain C79	287	CP040684,CP040685	6796334
Pseudomonas aeruginosa strain IMP67	287	CP028848	6501414
Pseudomonas aeruginosa strain IMP68	287	CP028849	6481697
Pseudomonas aeruginosa strain IMP66	287	CP028959	6486336
Pseudomonas aeruginosa strain CCUG 51971	287	CP043328	7012798
Pseudomonas aeruginosa strain HOU1	287	CP042269,CP042268	6290442
Pseudomonas aeruginosa strain GIMC5001:PAT-23	287	CP043483,CP043482	6477693
Pseudomonas aeruginosa strain GIMC5002:PAT-169	287	CP043549,CP043548	6499077
Pseudomonas aeruginosa PA7	381754	CP000744	6588339
Pseudomonas aeruginosa LESB58	557722	FM209186	6601757
Pseudomonas aeruginosa PA14	652611	CP136842	6541446
Pseudomonas aeruginosa PA14 PA1432	652611	CP130140	6537594
Pseudomonas aeruginosa PA14	652611	CP129877	6537594
Pseudomonas aeruginosa PA14	652611	CP104983	6537580
Pseudomonas aeruginosa PA14	652611	CP104981	6537578
Pseudomonas aeruginosa PA14	652611	CP104985	6537583
Pseudomonas aeruginosa PA14	652611	CP104980	6537585
Pseudomonas aeruginosa PA14	652611	CP104984	6537586
Pseudomonas aeruginosa PA14	652611	CP104982	6537581
Pseudomonas aeruginosa PA14 MA3	652611	CP127126	6541163
Pseudomonas aeruginosa C-NN2 strain early isolate NN2 (clone C)	910265	LT883143	6902967
Pseudomonas aeruginosa M18	941193	CP002496	6327754
